# Supplementary material for: Insights into the Molecular Evolution of the PDZ/LIM Family and Identification of a Novel Conserved Protein Motif
Source: PLoS One. 2007 Feb 7;2(2):e189. doi: 10.1371/journal.pone.0000189 (PMC1781342; doi:10.1371/journal.pone.0000189)
Supplement: Table S1 — DNA and amino acid sequences of protein interaction domains studied. All accession numbers used are listed. (0.51 MB XLS) [file pone.0000189.s002.xls]

## Sheet: ALP
				ALP PDZ
ORGANISM	note	Acc. Nr.	EST	genomic location	Exon number	Aa	DNA
homo sapiens	call	AF039018		chromosome="4"; map="4q22-qtel"	2	APWGFRLSGGIDFNQPLVITRITPGSKAAAANLCPGDVILAIDGFGTESMTHADAQDRIKAAAHQLCLKIDRGE	gcgccctggggcttcaggctctcagggggcatagacttcaaccagcctttggtcatcaccaggAttacaccaggaagcaaggcggcagctgccaacctgtgtcctggagatgtcatcctggctattgacggctttgggacagagtccatgactcatgctgatgcgcaggacaggattaaagcagcagctcaccagctgtgtctcaaaattgacagGggagaa
danio rerio	ALP-like	BC095249		/db_xref="GeneID:554148"		APWGFRLIGGRDFSQPLTVAKISPGSKASTVNLSPGDIILSIDGVSAENLMHSEAQTLIKDASYQLTLTVERPE	gcgccgtggggttttcgacttattggaggaagagacttcagtcagccgcttaccgtcgccaaaatttcaccaggaagtaaagcttccacagtgaacctctctccaggagatatcattttgtcgatagatggagtgtcagcagaaaacctgatgcactctgaggctcagactttaattaaggatgcctcctatcagctcacacttactgttgaaagacctgag
danio rerio	ALP	DQ679228	***	***	***	APWGFRLSGGKDFNQPLTITRVTPGSKASRVNLCPGDIILSIQGVSTDGMTHAEAQNNIKDSTNQLFLKIERPE	gccccttggggatttcggctttcaggaggcaaagatttcaaccagccgctgaccataactcgggtgactccgggcagtaaagcatctcgggtcaacctgtgtcctggagacatcattctgtccatccagggagtgtctacagacggcatgactcacgctgaagcccagaacaacatcaaagactcaaccaatcagcttttcctcaagatagagaggcctgaa
drosophila melanogaster	***	***	***	***	***	not found
xenopus tropicalis	call	BC075363		/db_xref="GeneID:448291"		APWGFRLTGGIDFNQPLIISRITPGSKSSLANLCPGDVILAIDGFGTENMTHAEAQDRIKAATDQLCLKIER	gctccctggggattcaggcttactgggggcattgatttcaatcagcccttaatcatatctaggataaccccaggaagcaaatcctctttggctaacttgtgccctggtgatgtgatccttgccattgatggcttcggcacagagaatatgacccatgccgaggcgcaagataggattaaagccgctacggatcaactgtgcttgaaaattgagagg
xenopus laevis	call	BC074488		/db_xref="GeneID:444755"		APWGFRLTGGIDFNQPLVISRITPGSKSSVANLCPGDVILAIDGFSTETMTHAEAQDRIKAATDQLCLKIDRAE	gctccctggggattcaggcttactgggggcattgatttcaatcagcctttagtcatatctaggataaccccaggaagcaaatcctctgtggctaatttgtgccccggtgacgtgatccttgccatcgatggcttcagcacagagactatgacccatgcagaggcacaagacaggattaaagcagctacagatcaactgtgcttgaaaattgacagggcagaa
gallus gallus	call	AJ249218				APWGFRLSGGIDFNQPLIITRITPGSKASTANLCPGDIIVAINGLSTENMTHNDAQERIKAAAHQLSLRIERAE	Gcaccctggggattcaggctctcaggaggaatagattttaaccaacctttgatcataaccaggattacacctggaagcaaggcttctactgccaacttgtgccctggtgatattattgtggctatcaatggcctaagcacagagaacatgacacacaatgacgcgcaggaaagaattaaagcagctgcacaccagctttccttgagaatagagagggcagaa
tetraodon	blast	x	CR664018			APWGFRMVGGKDFNQALTISRVTPGSKASAASLCPGDVILAIEGAPTKDMLHCEAQNKIKESTHRLSLTIERNE	gccccctggggcttccgcatggtaggcgggaaagacttcaaccaggccctgaccatctccagggtcactcctggcagtaaggcgtcggcggccagcctgtgccctggggacgtcatcctggccatcgagggagcccccaccaaagacatgctgcactgcgaggcccagaacaagattaaggagtccacccaccggctgtccctcaccatcgaaaggaacgaa
fugu	blast					APWGFRMIGGKDFNQALTISR VTPGSKASMANLCAGDVILAIEGVPTKDMLHCDAQNKIKESTHRLSLTIER	GCCCCCTGGGGCTTCCGCATGATAGGTGGCAAAGACTTCAACCAGGCCCTGACCATCTCCAGGGTCACTCCTGGGAGTAAGGCGTCCATGGCCAATCTGTGTGCCGGTGATGTCATCCTGGCCATCGAGGGAGTCCCCACCAAAGACATGCTGCACTGCGACGCCCAGAACAAGATCAAAGAGTCCACCCATAGGCTGTCTCTCACCATTGAAAGGAACGAA
mus musculus	call	BC070418		/db_xref="GeneID:53318"	2	APWGFRLSGGIDFNQPLVITRITPGSKAAAANLCPGDVILAIDGFGTESMTHADAQDRIKAASYQLCLKIDRAE	gcgccctggggcttcagactctctgggggcatagacttcaatcagcctttggtcatcaccaggatcactccaggaagcaaagcagcagctgccaacctgtgtcctggagatgtcatcctagctattgatggctttggtacggagtctatgactcatgctgatgcacaggacaggattaaagcagcgtcctaccagttgtgtctcaagattgacagggcagaa
sus scrofa	call	AY543095		/protein_id="AAS55866.1" /db_xref="GI:45268487"		APWGFRLSGGIDFNQPLIITRITPGSKAAAANLCPGDVILAIDGYGTESMTHADAQDRIKAAAHQLCLKIDRAE	gcgccctggggcttcagactctcggggggcatagacttcaaccagcccttgatcatcaccaggatcactccaggaagcaaggcagcagctgccaacctgtgtcctggagatgtcatcctggccattgatggctacgggacggagtccatgactcatgctgatgcacaggacaggattaaagcagcagcacaccagctgtgtctcaaaattgacagggcggaa
bos taurus	predicted/checked	XM_611911		/db_xref="GeneID:532746"		APWGFRLSGGIDFNQPLVITRITPGSKAAAANLCPGDVILAIDGFGTESMTHADAQDRIKAAGHQLCLKIDR	GCGCCCTGGGGCTTCAGACTCTCGGGGGGCATAGACTTCAACCAGCCTTTGGTCATCACCAGGATCACGCCAGGAAGCAAGGCGGCAGCTGCCAACCTGTGTCCTGGGGATGTCATCCTGGCTATTGATGGCTTTGGGACAGAGTCCATGACTCATGCTGATGCACAGGACAGGATTAAGGCAGCAGGACACCAGCTCTGTCTCAAAATTGAC
canis familiaris	predicted/checked	XM_540022		/protein_id="XP_540022.2" /db_xref="GI:57098017"		APWGFRLSGGIDFNQPLVITRITPGSKAAAANLCPGDVILAIDGFGTESMTHADAQDRIKAAAHQLCLKIDRGE	gcgccctggggcttcaggctctcggggggcatagacttcaaccagcctttggtcatcaccaggattactccaggaagcaaggcagcagctgccaacctgtgtcctggagatgtcatcctggctattgatggctttggtacagagtccatgactcatgctgatgcacaggacaggattaaagcagcagcacaccagctgtgtctcaaaattgacaggggagaa
salmo salar	call	AJ308531		/protein_id="CAC33787.1" /db_xref="GI:13235639"		APWGFRLTGGKDFNQPLTISRITPGSKAAVANLCPGDVILAIEGVPAEDMMHCEAQNKIKDAIYQLILTVQRPE	gccccgtggggtttccgactgaccgggggaaaggacttcaaccagcccctcaccatctccaggatcactcccggcagtaaggcggcggtggccaacctgtgtcctggtgatgtcatcctggccatcgagggcgtcccggcagaggacatgatgcactgtgaggcccagaacaagatcaaagacgccatctaccagctcatcctcaccgtccaaagaccagaa
pan troglodytes	predicted/checked	XM_517562				APWGFRLSGGVDFNQPLVITRITPGSKAAAANLCPGDVILAIDGFGTESMTHADAQDRIKAAAHQLCLKIDRGE	GCGCCCTGGGGCTTCAGGCTCTCAGGGGGCGTAGACTTCAACCAGCCTTTGGTCATCACCAGGATTACACCAGGAAGCAAGGCGGCAGCTGCCAACCTGTGTCCTGGAGATGTCATCCTGGCTATTGACGGCTTTGGGACAGAGTCCATGACTCATGCTGATGCGCAGGACAGGATTAAAGCAGCAGCTCACCAGCTGTGTCTCAAAATTGACAG
				ALP LIM
ORGANISM	note	Acc. Nr.	EST	genomic location	Exon number	Aa	DNA
homo sapiens	call	AF039018		chromosome="4"; map="4q22-qtel"	2	LCDKCGSGIVGAVVKARDKYRHPECFVCADCNLNLKQKGYFFIEGELYCETH	Ctctgtgacaaatgtgggagtggcatagttggtgctgtggtgaaggcgcgggataagtaccggcaccctgagtgcttcgtgtgtgccgactgcaacctcaacctcaagcaaaagggctactttttcatagaaggggagctgtactgcgaaacccac
danio rerio	Alp-like	BC095249		/db_xref="GeneID:554148"		MCDKCGNGIVGTVVKVQDKFRHPDCFVCTECEENLKQKGYYFIDDELYCESH	atgtgtgataagtgtggtaacggcatagttgggacggttgtgaaggttcaggataagttccgtcacccagactgttttgtgtgcacagaatgcgaggaaaacctaaagcagaagggatactacttcatagatgatgagctgtactgtgaaagccac
danio rerio	ALP	DQ679228				LCDKCGTGIVGTVVKARDKYRHPACFVCSDCGMNLKQKGYFFVDGQMYCEAH	ctctgtgataaatgtggcacaggcattgtaggaacggtggtgaaagctcgggacaagtaccgccatccagcctgttttgtgtgctcagactgcggcatgaacttgaagcagaagggctacttctttgtggatggacagatgtactgtgaagcccat
c. elegans	***	***	***	***	***	not found
drosophila melanogaster	***	***	***	***	***	not found
xenopus tropicalis	call	BC075363		/db_xref="GeneID:448291"		VCDRCGNGIVGTVVKAKDKLRHPDCFVCTDCNLNLKQKGYFFVEGQLYCEAH	gtctgtgatcgctgtggaaatggcatagtgggcacagttgtgaaggcgaaggataaattgcgccacccagattgctttgtgtgtactgactgcaatctaaacttgaaacaaaaaggctacttcttcgtggagggccagctgtactgcgaagctcat
xenopus laevis	call	BC074488		/db_xref="GeneID:444755"		ICDRCGNGIVGTVVKAKDKLRHPDCFVCSDCNLNLKQKGYFFVEGQLYCEAH	atctgtgatcgctgtggaaatggcatagttggcacagtcgtgaaagcaaaagacaaattgcgccacccagattgctttgtgtgctcagactgcaatctaaacttgaaacaaaaaggatactttttcgtggagggccagctgtactgtgaagctcac
gallus gallus	call	AJ249218				QCDKCGSGILGTVVKARDKYRHPECFVCSDCNLNLKQKGYFFVEGQLYCEAH	cagtgtgacaaatgtgggagtggaattctaggaacagtggtgaaggcacgtgataaataccgacacccagaatgttttgtgtgctctgactgcaatctcaacctgaaacagaaaggctacttctttgtggagggccagctgtactgtgaagctcat
tetraodon	blast	x	CR664018			ICDKCGNGIVGTVVKARDKFRHPGCFVCSDCDVNLKQRGYFFVEGQLYCEAH	atctgcgacaagtgtgggaacggaattgtcgggacggtggtgaaagccagggacaagttccgccaccccggctgcttcgtgtgttccgactgcgacgtcaacctcaaacagaggggctacttctttgtggaggggcagctctactgcgaggctcac
fugu	blast					ICDKCGNGIVGTVVKARDKFRHPGCFVCSHCDVNLKQQGYFFVEGQLYCEAH	ATCTGCGACAAATGTGGGAACGGAATTGTTGGGACGGTGGTGAAAGCCCGGGACAAATTCCGCCACCCCGGCTGCTTCGTGTGCTCCCACTGTGACGTCAACCTCAAACAGCAGGGTTACTTCTTTGTGGAGGGGCAGCTCTACTGCGAGGCTCAC
mus musculus	call	BC070418		/db_xref="GeneID:53318"	2	LCDKCGSGIVGAVVKARDKYRHPECFVCADCNLNLKQKGYFFVEGELYCETH	ctctgtgacaagtgtgggagtggtattgtaggtgctgtcgtcaaggcccgggataagtaccggcaccccgagtgctttgtgtgtgccgactgtaacctcaacctcaagcagaaaggctacttcttcgtggagggggagctgtattgtgagacgcac
sus scrofa	call	AY543095		/db_xref="GeneID:532746"		LCDKCGSGIVGAVVKARDKYRHPECFVCADCNLNLKQKGYFFVEGELYCETH	ctctgtgacaaatgtgggagtggcattgtcggtgcggtcgtgaaggcgcgggacaagtacagacatccagagtgcttcgtatgtgctgactgcaaccttaacctcaaacaaaagggctacttcttcgtggagggggagctgtactgcgaaactcat
bos taurus	predicted/checked	XM_611911		/protein_id="AAS55866.1" /db_xref="GI:45268487"		FCDKCGSGIVGAVVKARDKYRHPECFVCADCNLNLKQKGYFFVEGELYCETH	ttctgtgacaaatgcgggagtggcatcgttggtgcggttgtgaaagcgcgggacaaataccggcatccggagtgcttcgtgtgcgccgactgtaacctcaacctcaaacagaagggctacttcttcgtggagggggagctgtactgtgaaactcac
canis familiaris	predicted/checked	XM_540022		/protein_id="XP_540022.2" /db_xref="GI:57098017"		LCDKCGSGIVGAVVKARDKYRHPECFVCADCNLNLKQKGYFFVEGELYCETH	CTCTGCGACAAATGTGGGAGTGGCATTGTTGGTGCTGTTGTGAAGGCGCGGGATAAGTACCGGCATCCGGAGTGCTTCGTGTGTGCTGATTGCAACCTCAACCTCAAACAAAAGGGCTACTTCTTCGTGGAGGGGGAGCTGTACTGCGA
salmo salar	call	AJ308531		/protein_id="CAC33787.1" /db_xref="GI:13235639"		MCDKCGNGIVGTVVKARDKFRHPGCFVCTDCDVNLKQKGYFFVEGQLYCETH	atgtgtgacaagtgtggaaacggcattgtgggcacagtggtgaaagcgagggacaagttccgtcaccctggctgcttcgtgtgcaccgactgtgacgtcaaccttaaacagaagggctacttcttcgtggaaggccaactgtactgcgagacccac
pan troglodytes	predicted/checked	XM_517562				LCDKCGSGIVGAVVKARDKYRHPECFVCADCNLNLKQKGYFFIEGELYCETH	CTCTGTGACAAATGTGGGAGTGGCATAGTCGGTGCTGTGGTGAAGGCGCGGGATAAGTACCGGCACCCTGAGTGCTTCGTGTGTGCCGACTGCAACCTCAACCTCAAGCAAAAGGGCTACTTCTTCATAGAAGGGGAGCTGTACTGCGAAACCCAT
				ZM Domain 1
ORGANISM	note	Acc. Nr.	EST	genomic location	Exon number	Aa	DNA
homo sapiens	call	AF039018		chromosome="4"; map="4q22-qtel"		KIVHAQFNTPMQLYSDDNIMETLQGQ	aagattgtacatgctcagtttaatacacctatgcagttgtactcagatgacaatattatggaaacactccagggtcag
danio rerio	ALP-like	***	***	***	***	not found
danio rerio	ALP	DQ679228
c. elegans	***	***	***	***	***	not found
drosophila melanogaster	***	***	***	***	***	not found
xenopus tropicalis	blast					KIVHAQFNTPMQLYSDDNVMESLQGQ	AAGATTGTCCATGCCCAGTTCAATACCCCCATGCAGCTGTATTCTGATGACAATGTTATGGAAAGTTTACAAGGGCAG
xenopus laevis	call	BC074488		/db_xref="GeneID:444755"		KIVHAQFNTPMQLYSDDNIMESLQGQ	aagatagtccatgcccagttcaatacccccatgcagctctattctgatgacaatattatggaaagtttacaagggcag
gallus gallus	blast					KIVHAQFNTPMQLYSDDNIMETLQGQ	AAGATTGTACATGCTCAGTTTAACACACCTATGCAGTTGTACTCAGATGACAATATCATGGAAACACTGCAAGGCCAA
tetraodon	***	***	***	***	***	not found
fugu	***	***	***	***	***	not found
mus musculus	blast					KIVHAQFNTPMQLYSDDNIMETLQGQ	AAGATCGTACACGCTCAGTTTAACACGCCTATGCAGTTGTACTCAGATGACAATATTATGGAAACACTTCAGGGTCAG
sus scrofa	call	AY543095		/db_xref="GeneID:532746"		KIVHAQFNTPMQLYSDDNIMETLQGQ	aagattgtacatgctcagtttaatacacctatgcagttgtactcagatgacaatattatggaaacacttcagggtcag
bos taurus			CF767522.1			KIVHAQFNTPMQLYSDDNIMETLQGQ	aagattgtacatgctcaatttaatacacccatgcagttgtactcagatgacaatattatggaaacacttcagggtcag
canis familiaris	predicted/checked	XM_540022		/protein_id="XP_540022.2" /db_xref="GI:57098017"		KIVHAQFNTPMQLYSDDNIMETLQGQ	aagattgtacatgctcagtttaatacacctatgcagttgtactcagatgacaatataatggaaacacttcagggtcag
salmo salar	***	***	***	***	***	not found
pan troglodytes	blast					KIVHAQFNTPMQLYSDDNIMETLQGQ	AAGATTGTACATGCTCAGTTTAATACACCTATGCAATTGTACTCAGATGACAATATTATGGAAACACTCCAGGGTCAG
				ZM Domain 0
ORGANISM	note	Acc. Nr.	EST	genomic location	Exon number	Aa	DNA
homo sapiens	call	BC027870		/db_xref="GeneID:27295"		QVVSASYNSPIGLYSTSNIQDALHGQ	caggtagtgagcgcttcctataactcgccaattgggctctattcaactagcaatatacaagatgcgcttcacggacagc
danio rerio	ALP-like	BC095249		/db_xref="GeneID:554148"		QVVSPTYNSPIGLYSSGNIQDALQGQ	caggtggtgagtccaacctacaactcccctattggcctttactcttcgggcaatattcaggacgccctacaaggacaa
danio rerio	ALP	DQ679228				QVVSSTYNTPIGLYSQDNIQDALQGQ
c. elegans	***	***	***	***	***	not found
drosophila melanogaster	***	***	***	***	***	not found
xenopus tropicalis	call	BC075363		/db_xref="GeneID:448291"		QVVSSSYNTPIGLYSSSNIKDAFHGQ	caggtagtcagttcatcctataacacgccaattgggctatattcatccagcaacattaaggatgcatttcatggccag
xenopus laevis						QVVSSSYNTPIGLYSSGNIKDAFHGQ	caggtagtcagttcatcctataacactcccattgggttatattcatccggcaacattaaggatgcatttcatggccag
gallus gallus	call	AJ249218				QVVSSSYNSPIGLYSSGNIQDALHGQ	caggtagtgagctcctcctataattctccaattgggctgtactcatctggcaatatacaagacgcactccatggacagc
tetraodon	blast	CR664018				QVVSATYNTPIGLYSSDNIQDAMEGQ	caggtggtcagcgccacctacaacacgcccataggcctctactcctctgacaacatccaggacgccatggagggtcag
fugu	blast					QVVSATYNTPIGLYSSDNIQDAMEGQ	CAGGTGGTCAGCGCGACCTACAACACGCCCATAGGCCTCTACTCCTCTGACAACATCCAGGACGCCATGGAGGGTCAG
mus musculus	call	BC070418		/db_xref="GeneID:53318"		QVVSASYNSPIGLYSTSNIQDALHGQ	caggtagtgagcgcttcctataactcaccaattgggctctattcaactagcaatatccaagacgcgctccacggacagc
sus scrofa		AJ944205.1				QVVSASYNSPIGLYSTSNIQDALHGQ	caggtagtgagcgcttcctataactcacccattgggctctattcaactagcaatatacaagatgcgcttcacggacag
bos taurus	predicted/checked	XM_611911		/protein_id="AAS55866.1" /db_xref="GI:45268487"		QVVSASYNSPIGLYSTSNIQDALHGQ	caggtagtgagcgcttcctataactcacccattgggctctattcaaccagcaatatacaagatgcacttcacgggcag
canis familiaris	blast					QVVSASYNSPIGLYSTSNIQDALHGQ	CAGGTAGTGAGCGCTTCCTATAACTCACCAATTGGGCTCTATTCAACTAGCAATATACAAGATGCGCTTCATGGACAG
salmo salar	call	AJ308531		/protein_id="CAC33787.1" /db_xref="GI:13235639"		QVVSTAYNTPIGLYSSGNIQDAMHGQ	caggtggtgagcacagcctacaacacccccataggcctctactcctcaggcaacatccaggacgccatgcacggacag
pan troglodytes						QVVSASYNSPIGLYSTSNIQDALHGQ	CAGGTAGTGAGCGCTTCCTATAACTCGCCAATCGGGCTCTATTCAACTAGCAATATACAAGATGCGCTTCACGGACAG
danio rerio				chromosome 14		qvvsstyntpiglysqdniqdalqgq

## Sheet: ELFIN
				ELFIN PDZ
ORGANISM	note	Acc. Nr.	EST	genomic location	Exon number	Aa	DNA
homo sapiens	call	U90878				GPWGFRLVGRKDFEQPLAISRVTPGSKAALANLCIGDVITAIDGENTSNMTHLEAQNRIKGCTDNLTLTVARSE	gggccgtggggcttccgcctcgtggggcgaaaggacttcgagcagcctctcgccatttcccgggtcactcctggaagcaaggcggctctagctaatttatgtattggagatgtaatcacagccattgatggggaaaatactagcaatatgacacacttggaagctcagaacagaatcaaaggctgcacagacaacttgactctcactgtagccagatctgaa
danio rerio	named	BC092978		/db_xref="GeneID:550568"		GPWGFRLVGGKDFEQPLTISRVTPGSKAAQADLCMGDMILAIDGESTDGMTHLEAQNKIKACGDEMALSIDRSE	Gggccatggggattccgtctggtcggggggaaagatttcgagcagcctctgactatctcgagggtaaccccaggaagtaaagcagctcaggctgacctctgcatgggggacatgatcctggccatagatggagagtccactgatggcatgacccatctggaggcacagaataaaatcaaagcctgcggggatgaaatggcactttccattgacagatcagaa
c. elegans	***	***	***	***	***	not found
drosophila melanogaster	***	***	***	***	***	not found
xenopus tropicalis	call	BC061431		/db_xref="GeneID:394527"		PPWGFRLIGGKDFDQPLTISRVMPGSKAAVADLCIGDVVISIDGENTDGMTHLEAQNKIKGCEDELILTINRVE	Ccaccctggggattccggctgattggagggaaagatttcgaccagcccttaactatttccagggtaatgccgggaagcaaagctgcagttgccgatctatgtattggagatgtagtcatttctattgatggggaaaacacagacggcatgactcatttagaagcacagaataaaattaaaggctgtgaagatgaattaattctcacaataaacagggttgaa
xenopus laevis	call	BC041514		/db_xref="GeneID:398461"		SPWGFRLVGGKDFEQPLTISRVMPGSKAAVADLCIGDVVIAIDGENTDRMTHLEAQNKIKGCEDELILTINRAE	tcaccttggggatttcggctggttggagggaaagatttcgaacagcccttaactatttcaagggtaatgccaggaagcaaagctgcagttgcggatctgtgtatcggagatgtagtcattgctattgatggggaaaacacagatcgaatgactcatttagaagcgcagaataaaattaagggctgtgaagatgaattaattctcacaataaacagggctgaat
gallus gallus	named/call	CR387509	CD218069			GPWGFRLVGGRDFEQPLTISRVTPGSKAAIANLCIGDQIIAIDGVNTDNVTHLEAQNKIKSCADELTLTVSRTE	gggccctggggcttccgcctggtgggcggccgggacttcgagcagcccctcaccatctcacgggtaactccaggtagcaaagctgcaatagccaacctgtgtataggagaccagatcatagccattgatggagtgaacacagataacgtgacgcaccttgaggcgcagaacaaaatcaagagctgtgcagatgagctcaccctgacggtcagcagaacggag
tetraodon	named	CR709049				GPWGFRLVGGKDFEQPLTISRVTHGSKAAQANLCMGDIILAIDGESTEHMTHLDAQNKIKGCKDEMVLSIDRSE	ggaccctggggattccgactcgtcggagggaaagactttgagcagccgctgactatttccagggtcacccatgggagtaaggctgctcaggccaacttgtgtatgggagacatcattttggccatcgatggagaatcgacagagcacatgactcacctggacgctcagaacaaaattaaggggtgcaaagatgaaatggtgctctccatagacaggtcagaa
fugu	blast					GPWGFRLVGGKDFEQPLTISRVTPGSKAAQANLCIGDMILAIDGESTEHMTHLEAQNKIKGCIDEMVLSVDR	GGACCCTGGGGATTCAGACTCGTTGGAGGGAAAGACTTCGAGCAACCGCTGACTATTTCCAGGGTCACCCCTGGGAGCAAAGCTGCTCAGGCCAACCTGTGTATCGGAGACATGATCTTGGCGATCGACGGAGAGTCCACGGAGCACATGACTCACTTGGAAGCACAGAACAAAATCAAGGGGTGCATTGATGAGATGGTGCTCTCTGTAGACAGGTCAGAG
mus musculus	call	BC004809		/db_xref="GeneID:54132"	2	GPWGFRLVGGKDFEQPLAISRVTPGSKAAIANLCIGDLITAIDGEDTSSMTHLEAQNKIKGCADNMTLTVSRSE	ggtccctggggtttccgcctcgtgggcggcaaggacttcgaacaacctctcgccatttcccgggtcactcccggaagcaaggctgctatagcgaatttatgtattggagatttaatcacagccatcgatggggaagataccagcagcatgacacacttggaagctcagaacaaaatcaaaggctgcgcagacaacatgacgctcacagtatccaggtctgaa
bos taurus	call	BT020979		/protein_id="AAX08996.1"		GPWGFRLVGGKDFEQPLAISRVTPGSKAAIGNLCVGDVITAIDGENTSNMTHLEAQNKIKGCTDNMTLTVARSE	ggaccctggggcttccgcctcgtggggggcaaggacttcgagcagcctctcgccatttcccgggtcactcccggaagcaaggctgctataggtaacttatgtgttggagatgtaatcacagccatcgatggggaaaataccagcaatatgacacacttggaagctcagaacaaaatcaaaggctgcacagacaacatgactctgacagtagccagatctgaac
canis familiaris	predicted/blast	XM_534974	DN392846			GPWGFRAGGKDLDHHLAVSPVTPGSKAAAANLCIGDVITAIDGENTSGMTHLEAQNKIKGCTDNMTLTVTRSE	GGGCCGTGGGGCTTCCGCGCGGGGGGCAAAGACTTAGACCACCACCTGGCCGTTTCCCCGGTCACTCCCGGAAGCAAGGCTGCGGCAGCTAACTTATGTATCGGAGATGTAATCACAGCCATCGATGGGGAAAATACCAGTGGTATGACACACCTGGAAGCTCAGAACAAAATCAAGGGCTGCACGGACAACATGACCCTCACAGTCACCAGATCTGAA
pan troglodytes	predicted/checked	XM_509937				GPWGFRLVGVKDFEQPLTISRVTPGSKVALANLCIRDVITAIDGENSSNMTHLEAQNRIKGCKDNMTLTVARSK	Ggcccgtggggcttccgtctcgtgggtgtcaaggacttcgagcagcctctcaccatttcccgggtcactcctggaagcaaggtggctctagctaatttatgtatcagagatgtaatcacagccattgatggggaaaattctagcaatatgacgcacttggaagctcagaacagaatcaaaggctgcaaagacaacatgactctcactgtagccagatccaaa
				ELFIN LIM
ORGANISM	note	Acc. Nr.	EST	genomic location	Exon number	Aa	DNA
homo sapiens	call	U90878				MCDKCGTGIVGVFVKLRDRHRHPECYVCTDCGTNLKQKGHFFVEDQIYCEKH	atgtgtgacaaatgtggcactgggattgttggtgtgtttgtgaagctgcgggaccgtcaccgccaccctgagtgttatgtgtgcactgactgtggcaccaacctgaaacagaagggccatttctttgtggaggatcaaatctactgtgagaagcat
danio rerio	named	BC092978		/db_xref="GeneID:550568"		LCDKCGSGIVGMIVKLRDKFRHPECYVCTDCGINLKQKGHFFVEDQIYCEKH	ctttgtgacaaatgtggatcagggattgtaggaatgattgtcaaacttcgagataagtttcgtcacccagaatgctacgtctgcacagactgcgggatcaatctgaagcaaaaaggacacttttttgttgaggaccagatttactgcgagaagcac
c. elegans	***	***	***	***	***	not found
drosophila melanogaster	***	***	***	***	***	not found
xenopus tropicalis	call	BC061431		/db_xref="GeneID:394527"		ICGHCGSGIVGVFVKIRDKPHHPECYVCTDCGMNLKQKGHFFVEDKMYCEKH	atttgtggtcactgtggctcaggaattgtgggagtgtttgtgaagattcgggacaaacctcatcaccccgaatgctacgtttgcaccgactgtgggatgaacctcaagcaaaagggccacttctttgtagaagacaagatgtactgtgaaaagcac
xenopus laevis	call	BC041514		/db_xref="GeneID:398461"		ICDHCGSGIVGAFVKIRDKPRHPECYACTDCGMNLKQKGHFFVEDKMYCEKH	atttgtgatcactgtggctcaggcattgtgggagcatttgtgaagattcgggacaaacctcgtcaccctgaatgctacgcttgcactgactgcgggatgaatctcaagcagaaaggccacttctttgtagaagacaagatgtactgtgaaaagcacg
gallus gallus	named	CR387509				MCDKCGSGIVGVFVKIRDKQRHPECYVCSDCGTNLKQKGHFFVEDQIYCEKH	atgtgtgacaagtgtggatctggcattgtaggggtgtttgtgaagattcgggacaagcagcgtcaccctgagtgctacgtgtgcagtgactgcggcaccaacctcaagcagaaaggacatttcttcgtggaagatcaaatctactgcgagaagcac
tetraodon	named	CR709049				VCDKCGSGIVGAMVKLRDKFRHPECYTCTDCDVNLKQKGHFFVEDKIYCESH	gtgtgtgacaagtgtggatctgggattgtgggagccatggtcaagctgagggacaagttccgccaccccgagtgctacacttgtacagattgcgacgtcaatctaaaacaaaagggacacttttttgtcgaggacaagatttattgtgagagtcat
fugu	blast					VCDKCGSGIVGAMVKLRDKFRHPECYTCTDCDVNLKQKGHFFVEDKIFCEKH	GTGTGCGACAAGTGTGGATCTGGGATTGTGGGAGCCATGGTCAAGCTGAGGGACAAGTTCCGCCACCCTGAGTGCTACACCTGTACAGACTGTGATGTCAACCTTAAACAAAAGGGACATTTCTTTGTCGAGGACAAGATTTTTTGCGAGAAGCAC
mus musculus	call	BC004809		/db_xref="GeneID:54132"	2	ICDKCGTGIVGVFVKLRDHHRHPECYVCTDCGINLKQKGHFFVEDQIYCEKH	atctgtgacaaatgtggaactggtattgttggtgtgtttgtgaagctgagggatcaccatcgccaccctgaatgctatgtgtgcaccgactgtggcatcaacctgaaacagaagggccatttctttgtagaggatcagatctactgtgaaaagcat
bos taurus	call	BT020979		/protein_id="AAX08996.1"		MCDKCGTGIVGVFVKLRERHRHPECYVCTDCGTNLKQKGHFFVEDQIYCEKH	atgtgtgacaaatgtggcactggcattgtcggcgtgttcgtgaagctgcgggaacgtcaccgccaccccgagtgttacgtgtgcaccgactgtggcaccaacctgaaacagaagggccatttctttgtggaggatcagatctactgtgaaaagcatg
canis familiaris	predicted/call	XM_534974	DR108485			MCDKCGTGIVGVFVKLRDRHRHPECYVCTDCGTNLKQKGHFFVEDQIYCEKH	ATGTGTGACAAATGTGGCACCGGCATTGTCGGCGTGTTCGTGAAGCTCCGGGACCGCCACCGTCACCCTGAGTGTTATGTGTGCACTGACTGTGGCACAAATCTGAAACAGAAGGGCCACTTCTTCGTAGAGGATCAGATCTATTGTGAAAAGCAC
pan troglodytes	predicted/checked	XM_509937				MCDKCGPGIVGVFVKLWDRHRHPECYLCTDCCTNLKQRGHFFVEDQIYCEKH	Atgtgtgacaaatgtggccctggaattgtcggtgtgttcgtgaagctgtgggaccgtcaccgccatcccgagtgttacttgtgcactgactgttgcaccaacctgaaacagaggggccatttctttgtggaggatcaaatctactgtgagaagcat
				ZM Domain
ORGANISM	note	Acc. Nr.	EST	genomic location	Exon number	Aa	DNA
homo sapiens	call	U90878				RVITNQYNNPAGLYSSENISNFNNAL	agggtcatcacaaaccagtacaacaacccagctggcctctactcttctgaaaatatctccaacttcaacaatgccctg
danio rerio	named	BC092978		/db_xref="GeneID:550568"		RVVTNQYNNPAGLYSSENIKNFNSAV	agagtcgtcaccaaccagtacaacaacccggctggcctgtactcctctgaaaacatcaagaacttcaacagcgcagtg
c. elegans	***	***	***	***	***	Has to be checked yet
drosophila melanogaster	***	***	***	***	***	Has to be checked yet
xenopus tropicalis	call	BC061431		/db_xref="GeneID:394527"		KVITAQYNNPAGLYSSDNIENFNSAL	aaagtgatcactgctcagtacaacaacccagccggcctctattcttccgacaacatagagaacttcaatagtgccctg
xenopus laevis	call	BC041514		/db_xref="GeneID:398461"		KVITAQYNNPAGLYSSDNIQNFNTAL	aaagtgatcactgctcagtacaacaacccagccggcctctattcttctgacaacatacaaaacttcaatactgctctgg
gallus gallus	named/call	CR387509				KVITAQYNSPAGLYSSENIQTFNSAV	aaggtgatcactgctcagtacaacagcccagcgggcctctactc481ctcagaaaacatccagaccttcaacagtgctgtg
tetraodon	named	CR709049				KVVTNQYNNPAGLYSSENIKDFNSAV	aaagtcgtaactaaccagtacaacaaccctgctggtctgtactcctcagagaacatcaaggacttcaactctgctgtg
fugu	blast					KVVTNQYNNPAGLYSSENIKDFNSAV	AAAGTGGTGACCAACCAGTACAACAACCCTGCTGGTCTGTACTCCTCAGAGAACATCAAGGACTTTAACTCTGCTGTG
mus musculus	call	BC004809		/db_xref="GeneID:54132"		RVITNQYNSPTGLYSSENISNFNNAV	cgggtcatcacaaaccagtacaacagcccaactggcctctactcatccgaaaacatctctaacttcaacaatgctgtgg
bos taurus	call	BT020979		/protein_id="AAX08996.1"		RVITNQYNNPAGLYSSENISSFNNAL	agggtcatcacaaaccagtacaacaacccagctggcctctactcctctgaaaatatctccagcttcaacaacgccttgg
canis familiaris	predicted/checked	XM_534974	DN442971			RVITNQYNNPAGLYSSENISNFNNAL	AGGGTCATCACAAACCAGTACAACAACCCAGCTGGCCTCTATTCCTCTGAAAACATATCCAACTTCAACAACGCCTTG
pan troglodytes	predicted/checked	XM_509937				RVITNQYNNPAGLYSSENISNFNNAL	AGGGTCATCACAAACCAGTACAACAACCCAGCTGGCCTCTACTCTTCTGAAAATATATCCAACTTCAACAACGCCCTG

## Sheet: MYSTIQUE
				MYSTIQUE PDZ
ORGANISM	note	Acc. Nr.	EST	genomic location	Exon number	Aa	DNA
homo sapiens	call	BC021556		/db_xref="GeneID:64236"		APWGFRITGGRDFHTPIMVTKVAERGKAKDADLRPGDIIVAINGESAEGMLHAEAQSKIRQSPSPLRLQLDRSQ	gcgccctggggcttccgtatcacagggggcagggatttccacacgcccatcatggtgactaaggtggccgagcggggcaaagccaaggacgctgacctccggcctggagacataatcgtggccatcaacggggaaagcgcggagggcatgctgcatgccgaggcccagagcaagatccgccagagcccctcgcccctgcggctgcagctggaccggtctcag
danio rerio	call	DQ679230				SPWGFRISGGRDFKKAITVSKVNAGSKAETACLQPGDIIMEINGLSAGEMLNVEAQNKIKCCTTQLQLLVERPA	tccccgtggggattcagaatatctggagggcgagactttaagaaggccataaccgtttccaaggttaatgctggcagtaaggcagaaacggcatgtcttcagcctggtgacatcatcatggagattaatggacttagtgctggtgagatgctgaatgtagaggcacaaaacaaaatcaagtgctgcacgacacaactgcaacttcttgtagaaagacctgct
c. elegans	***	***	***	***	***	not found
drosophila melanogaster	***	***	***	***	***	not found
xenopus tropicalis	***	***	***	***	***	not found
xenopus laevis	***	***	***	***	***	not found
gallus gallus	***	***	***	***	***	not found
tetraodon	***	***	***	***	***	not found
fugu	***	***	***	***	***	not found
mus musculus	call	BC024556		/db_xref="GeneID:213019"		APWGFRISGGRDFHTPIIVTKVTERGKAEAADLRPGDIIVAINGQSAENMLHAEAQSKIRQSASPLRLQLDRSQ	gcaccttggggcttccgaattagcgggggcagagatttccacacacccatcattgtgaccaaggtcacagagcggggcaaggctgaagcagctgatctccggcctggcgacatcattgtggccatcaatggacagagtgcagagaacatgctacacgcggaggcccaaagcaagatccgacaga gcgcctcacccctaagactgcagctggaccggtcccaa
bos taurus	named	BC102452		/protein_id="AAI02453.1" /db_xref="GI:74354966"		APWGFRISGGRDFHTPIMVTKVTERGKAEAADLRPGDIIVSINGESAKDMLHAEAQSKIRQSPSPLRLQLDRPQ	GCGCCCTGGGGCTTCCGAATCTCTGGGGGCAGGGACTTCCACACGCCTATCATGGTGACCAAGGTAACTGAGCGGGGCAAGGCCGAGGCTGCTGACCTCCGGCCTGGTGACATTATTGTGTCCATCAACGGTGAGAGTGCAAAGGACATGCTTCACGCCGAGGCCCAGAGCAAGATTCGCCAGAGCCCCTCACCCCTGAGGCTGCAGCTGGACCGGCCCCAG
canis familiaris	predicted/checked	XM_543249		/db_xref="GeneID:486123"		GPWGFRITGGRDFHSPIMVTKVTERGKAEAADLRPGDIIVAINGESAEGMLHAEAQSKIRHSPSPLRLQLDRSP	ggccctggggcttccggatcactgggggcagggatttccactcgcccatcatggtgaccaaggtaaccgagaggggcaaggctgaggctgctgacctccggcctggcgacattatcgtggccatcaacggggagagcgccgagggcatgctccatgctgaggcccagagcaagatccgccacagcccctcacccctgcggctgcagctagaccggtctccg
pan troglodytes	predicted/checked	blast				PWGFRITGGRDFHTPIMVTKVAERGKAKDADLRPGDIIVAINGESAEGMLHAEAQSKIRQSPSPLRLQLDRSQ	GCGCCCTGGGGCTTCCGTATCACAGGGGGCAGGGATTTCCACACACCCATCATGGTGACTAAGGTGGCCGAGCGGGGCAAAGCCAAGGACGCTGACCTCCGGCCTGGAGACATAATCGTGGCCATCAACGGGGAAAGCGCGGAGGGCATGCTGCATGCTGAGGCCCAGAGCAAGATCCGCCAGAGCCCCTCGCCCCTGCGGCTGCAGCTGGACCGGTCTCAG
				MYSTIQUE LIM
ORGANISM	note	Acc. Nr.	EST	genomic location	Exon number	Aa	DNA
homo sapiens	call	BC021556				TCEKCSTSIANQAVRIQEGRYRHPGCYTCADCGLNLKMRGHFWVGDELYCEKH	acttgtgagaagtgcagtaccagcatcgcgaaccaggctgtgcgcatccaggagggccggtaccgccaccccggctgctacacctgtgccgactgtgggctgaacctgaagatgcgcgggcacttctgggtgggtgacgagctgtactgtgagaagcat
danio rerio	call	DQ679230				TCEKCGTSIVTQAVKITDNCYRHPECYTCTECGLNLKMRGHFWAEDKMFCEKH	acttgtgaaaaatgtggcaccagcattgtcactcaggctgtgaagattacagacaattgctatcgtcacccagaatgctacacctgtacagaatgcgggctcaacctaaagatgcggggccacttctgggcggaggacaaaatgttctgcgagaaacat
c. elegans	***	***	***	***	***	not found
drosophila melanogaster	***	***	***	***	***	not found
xenopus tropicalis	blast	x	CX995785			TCEKCSMTISEVAVKISEGRYRHPGCYVCTDCGMNLRMRGHFWAGDQLVCEKH	acgtgtgagaaatgcagcatgaccatcagtgaggtggcagtgaagatctcagaggggcgttatcgtcaccctgggtgctacgtctgtacagactgcggcatgaacttacgtatgagggggcatttctgggcaggggaccagctggtatgcgaaaagcat
xenopus laevis	named	BC085021		/db_xref="GeneID:495459"		VCEKCNLTISEVAVKISEGHYRHPGCYVCTDCGMNLRMRGHFWAGEQLVCEKH	gtgtgtgagaaatgcaacctgaccatcagtgaggtggcggtgaagatctcagaggggcactaccgtcaccctgggtgctatgtctgtacagactgcggcatgaacttacgtatgagggggcatttctgggcaggggagcagctggtatgtgaaaagcat
gallus gallus	***	***	***	***	***	not found
tetraodon	***	***	***	***	***	not found
fugu	blast	x	x			ICEKCGASIVTVAVRIMHNHFRHSECYTCTDCGLNLKMRGHFWVGDVMYCEKH	ATCTGTGAAAAGTGTGGCGCCAGCATTGTGACAGTCGCTGTGCGCATCATGCACAACCACTTTCGCCACTCGGAGTGCTACACTTGCACAGATTGTGGTCTTAACCTAAAGATGAGAGGCCACTTCTGGGTAGGGGATGTGATGTACTGTGAGAAGCAT
mus musculus	call	BC024556		/db_xref="GeneID:213019"		TCEKCSVNISNQAVRIQEGRYRHPGCYTCADCGLNLKMRGHFWVGNELYCEKH	acctgtgagaaatgcagcgtcaacatctcgaaccaggcggtccgcatccaggaggggaggtaccgacaccctggctgctacacttgcgcagactgtgggctgaacctgaagatgcgcggccacttctgggtgggcaatgagttgtactgcgagaagcat
bos taurus	named	BC102452		/protein_id="AAI02453.1" /db_xref="GI:74354966"		TCEKCNTSIANQAVRIQEGRYRHPGCYTCADCGLNLKMRGHFWVGDELYCEKH	acgtgtgagaagtgcaacaccagcatcgcgaaccaggccgtccgtatccaggaggggcggtaccgccatcctggctgctacacctgtgctgactgcgggctgaacctgaagatgcgagggcacttctgggtgggggacgagctgtattgcgagaagcat
canis familiaris	predicted/checked	XM_543249		/db_xref="GeneID:486123"		TCEKCGTSIVNHAVRIQEGRYRHPGCYSCADCGLNLKMRGHFWVGDELYCEKH	acgtgcgagaagtgcggcaccagcattgtgaaccatgctgtacgcatccaggaggggcgctaccgtcacccgggctgctactcctgcgcagactgtgggctgaacctgaagatgcgggggcacttttgggtgggagacgagctgtactgtgagaagcat
pan troglodytes	predicted/checked	blast				TCEKCSTSIANQAVRIQEGRYRHPGCYTCADCGLNLKMRGHFWVGDELYCEKH	ACTTGTGAGAAGTGCAGTACCAGCATCGCGAACCAGGCTGTGCGCATCCAGGAGGGCCGGTACCGCCACCCCGGCTGCTACACCTGTGCCGACTGTGGGCTGAACCTGAAGATGCGCGGGCACTTCTGGGTGGGTGACGAGCTGTACTGTGAGAAGCAT

## Sheet: RIL
				RIL PDZ
ORGANISM	note	Acc. Nr.	EST	genomic location	Exon number	Aa	DNA
homo sapiens	call	AF153882		/protein_id="AAD38070.1" /db_xref="GI:5020416"		SPWGFRLVGGRDFSAPLTISRVHAGSKAALAALCPGDLIQAINGESTELMTHLEAQNRIKGCHDHLTLSVSRPE	Tcgccctggggcttccgcctggtgggcggccgggacttcagcgcgcccctcaccatctcacgggtccatgctggcagcaaggctgcattggctgccctgtgcccaggagacctgatccaggccatcaatggtgagagcacagagctcatgacacacctggaggcacagaaccgcatcaagggctgccacgatcacctcacactgtctgtgagcaggcctgag
danio rerio	named	DQ679227	CB365236	/clone="IMAGE:6908938"		SPWGFRLVGGRDFSTPLTISRVTPASKAAQSNLSPGDTILAINGESTESMTHMEAQNRIKACTDQLVLAICR	TCGCCCTGGGGTTTTCGGCTGGTGGGTGGACGAGACTTCAGCACACCGCTCACCATTTCCAGAGTAACACCTGCGAGCAAAGCGGCGCAGAGCAACCTGAGTCCTGGAGACACCATCCTGGCCATCAATGGAGAAAGCACAGAGAGCATGACGCACATGGAGGCTCAGAACCGCATTAAAGCCTGCACAGATCAGCTGGTGCTGGCCATCTGCAGG
c. elegans	***	***	***	***	***	not found
drosophila melanogaster	***	***	***	***	***	not found
xenopus tropicalis	call	BC063900		/db_xref="GeneID:394862"		SPWGFRLVGGRDYNTPLTISKINPGSKAELANLYPGDVILEINGENTENMNHLVAQNKIKACTDQLMLSINRRD	Tcaccctggggatttaggctggtggggggcagggactacaacacccctctgactatttcaaagattaaccctgggagcaaggcggaattggctaacctgtatccaggagatgttatcctggaaatcaatggggagaacacggagaacatgaatcacctagttgctcaaaacaagattaaggcctgcacagatcaactgatgctttccataaacagacgtgat
xenopus laevis	named	BC100185		/db_xref="GI:71679786"		SPWGFRLVGGRDYNTPLTISKINPGSKAELANLYPGDVILEINGENTETMNHLVAQNKIKACTDQLTLSINRRD	tcaccctggggatttaggctggtggggggcagggactacaacacccctctgaccatttccaagattaatcctgggagcaaggcagaattggctaacctatatccaggagatgttattctggaaatcaacggggagaacacagagaccatgaatcacctagttgctcagaacaagattaaggcctgcacagatcaactgacactttccataaacagacgtgat
gallus gallus	call	NM_204839		/db_xref="GeneID:395643"		SPWGFRLVGGKDFSTPLTISRINPGSKAALANLCPGDIILAINGESTEAMTHLEAQNKIKACVEQLLLSVSRAE	tcgccgtggggtttccgcctggtgggcggtaaggacttcagcacgccgctgaccatctccaggattaaccctggaagtaaagcagccctggccaacctgtgcccaggagacatcattctggccattaatggggagagtacagaagccatgacgcacctggaggctcagaacaagatcaaggcgtgtgtggagcagctgctgctgtctgtgagcagagctgag
tetraodon	blast	x	x			SPWGFRLVGGRDFSTPLTISRVTPGSKAAQGDLCPGDIILAINGDSTELMTHMEAQNRIKTCTQQLTLIVTR	TCTCCTTGGGGGTTCCGGCTGGTGGGAGGACGTGATTTCAGCACCCCTTTAACCATCTCCAGGGTAACACCGGGCAGCAAAGCCGCTCAAGGTGACCTTTGTCCAGGGGACATCATCCTGGCCATCAATGGCGACAGCACAGAGCTCATGACGCACATGGAGGCTCAGAACCGGATCAAAACCTGCACTCAGCAGCTCACCCTCATCGTCACCAGG
fugu	blast					SPWGFRLVGGRDFSTPLTISRVTPGSKAAQGDLCPGDIILAINGDSTELMTHMEAQNRIKTCTQQLTLIVTR	TCTCCTTGGGGGTTCCGGCTGGTGGGAGGACGCGATTTCAGCACCCCGTTAACCATCTCCAGGGTAACACCAGGCAGCAAAGCCGCCCAAGGTGACCTTTGTCCAGGGGACATCATCTTGGCCATCAATGGTGACAGCACAGAGCTCATGACGCACATGGAGGCTCAGAACAGGATCAAAACCTGCACTCAGCAGCTCACGCTCATCGTCACAAGA
mus musculus	call	BC030068		/db_xref="GeneID:30794"		SPWGFRLVGGRDFSAPLTISRVHAGSKAALAALCPGDLIQAINGESTELMTHLEAQNRIKGCHDHLTLSVSRPE	Tcaccctggggcttccgcctggtgggcggccgggacttcagtgctcccctcaccatctcgcgggttcatgctgggagcaaagcggccctggctgccctgtgcccaggtgacttgatccaagccatcaacggcgagagcactgagctcatgacacacctggaggcccagaaccgcattaaaggctgccacgatcatcttacgctctcggtcagcaggcctgag
bos taurus	named	BC102621		/db_xref="GI:74267964"		SPWGFRLVGGRDFSVPLTISRVHAGSKAALAALCPGDLIQAINGESTELMTHLEAQNRIKGCRDHLTLSVSRPE	TCACCCTGGGGCTTCCGCCTGGTGGGCGGCCGGGACTTCAGCGTACCCCTCACCATCTCGCGGGTCCATGCTGGTAGCAAGGCTGCCCTGGCTGCCCTGTGCCCTGGAGACCTGATCCAGGCCATCAATGGTGAGAGTACAGAGCTCATGACACACCTGGAAGCTCAGAACCGCATCAAGGGCTGCCGTGACCACCTCACGCTGTCTGTGAGCAGGCCTGAA
canis familiaris	predicted/checked	XM_538619		/db_xref="GeneID:481498"		SPWGFRLVGGRDFSAPLTISRVHAGSKAALAALCPGDLIQAINGESTELMTHLEAQNRIKGCHDHLILSVSRPE	TCGCCCTGGGGCTTCCGCCTGGTAGGCGGCCGGGACTTCAGCGCACCCCTCACCATCTCGCGGGTCCACGCTGGCAGCAAGGCTGCACTGGCTGCCCTATGCCCTGGAGACCTGATCCAGGCCATTAATGGTGAAAGCACAGAGCTCATGACACACCTGGAGGCTCAGAACCGCATCAAGGGCTGCCATGACCATCTCATACTTTCTGTGAGCAGGCCTGAA
pan troglodytes	blast					SPWGFRPEGGRDFSAPLTISRVHAGSKAALAALCPGDLIQAINGESTELMTHLEAQNRIKGCHDHLTLSVSRPE	TCGCCCTGGGGCTTCCGCCCGGAGGGCGGCCGGGACTTCAGCGCGCCCCTCACCATCTCACGGGTCCATGCTGGCAGCAAGGCTGCATTGGCTGCCCTGTGCCCAGGAGACCTGATCCAGGCCATCAATGGTGAGAGCACAGAGCTCATGACACACCTGGAGGCACAGAACCGCATCAAGGGCTGCCACGATCACCTCACACTGTCTGTGAGCAGGCCTGAG
				RIL LIM
ORGANISM	note	Acc. Nr.	EST	genomic location	Exon number	Aa	DNA
homo sapiens	call	AF153882				ECTRCGHGIVGTIVKARDKLYHPECFMCSDCGLNLKQRGYFFLDERLYCESH	gagtgcacgcgctgcggccacggcatcgtgggcaccatcgtcaaggcacgggacaagctctaccatcccgagtgcttcatgtgcagtgactgcggcctgaacctcaagcagcgtggttacttctttctggacgagcggctctactgtgagagccac
danio rerio	blast	XM_692787				QCTRCANGIVGVIVKARDKLYHPDCFMCDDCGLNLKQRGYFFIDDNLYCETH	CAGTGCACACGCTGCGCAAACGGCATTGTGGGAGTCATCGTGAAGGCCCGAGACAAGCTCTACCACCCCGACTGCTTCATGTGTGACGACTGCGGCCTCAACCTGAAGCAGAGAGGATATTTCTTCATCGATGACAATCTGTATTGTGAGACCCAC
c. elegans	***	***	***	***	***	not found
drosophila melanogaster	***	***	***	***	***	not found
xenopus tropicalis	named	BC063900				QCTRCGNGIVGTIVKARDKLYHPECFMCDDCGLNLKQRGYFFIEEQLYCETH	cagtgcaccagatgtgggaatggcattgttggcaccatagtgaaggcgcgagacaagctctaccacccagaatgctttatgtgtgacgactgcggcctaaacctgaagcagaggggatacttcttcattgaagagcagttatactgcgaaacccac
xenopus laevis	named	BC100185				QCTRCGNGIVGTIVKARDKLYHPECFMCDDCGLNLKQRGYFFIEEQLYCETH	cagtgcaccagatgtgggaatgggattgttggcacaatagtaaaggctcgagacaagctctaccacccagaatgctttatgtgcgacgattgtggcttaaacctgaagcaaaggggatatttcttcattgaagagcagttatactgcgaaactcac
gallus gallus	call	NM_204839				ECTRCGNGIVGTIVKARDKLYHPECFMCDDCGLNLKQRGYFFIEEQLYCETH	gagtgcacgagatgtggcaatgggatcgtggggaccatcgtcaaagcccgcgacaagctctaccaccccgagtgcttcatgtgcgacgactgcggcctcaacctgaagcagaggggctatttcttcatcgaggagcagctgtattgcgagacgcac
tetraodon	blast	x	CR702511	mRNA		QCTRCCNGIVGTIVKARDKLYHPNCFMCDDCGVNLKHRGYFFIEDNLYCETH	CAGTGCACACGCTGCTGTAATGGCATTGTTGGCACAATAGTGAAGGCGAGAGACAAGCTCTACCACCCCAACTGCTTCATGTGCGATGACTGCGGCGTCAACCTCAAACACAGGGGCTACTTCTTCATTGAGGACAATCTTTATTGTGAGACCCAC
fugu	blast					QCTRCCNGIVGTIVKARDKLYHPDCFMCDDCGINLKQRGYFFIEDNLYCETH	CAGTGCACACGCTGCTGTAATGGCATCGTTGGCACCATCGTGAAGGCGAGGGACAAGCTCTACCACCCCGACTGCTTCATGTGCGATGACTGCGGCATCAACCTGAAACAGAGGGGCTACTTCTTCATTGAGGACAATCTTTACTGTGAGACCCAC
mus musculus	call	BC030068		/db_xref="GeneID:30794"		ECTRCGHGIVGTIVKARDKLYHPECFMCSDCGLNLKQRGYFFLDERLYCENH	gagtgcacgcgctgcggccacgggatcgtgggaaccattgtcaaggcgagagacaagctctaccatccggagtgcttcatgtgcagcgactgcggcctgaatctcaaacagcgtgggtacttcttcctagatgaacggctgtactgtgagaatcac
bos taurus	named	BC102621		/db_xref="GI:74267964"		ECTRCGHGIVGTIVKARDKLYHPECFMCSDCGLNLKQRGYFFLDERLYCESH	GAATGCACGCGCTGCGGCCACGGCATCGTGGGCACTATCGTCAAGGCGCGGGACAAACTCTACCACCCCGAGTGCTTCATGTGCAGCGACTGCGGCCTGAACCTCAAACAGCGCGGTTACTTCTTTCTGGACGAGCGGCTCTACTGCGAGAGCCAC
canis familiaris	predicted/checked	XM_538619		/db_xref="GeneID:481498"		ECTRCGHGIVGTIVKARDKLYHPECFMCSDCGLNLKQRGYFFLDERLYCESH	gagtgcacgcgctgcggccacggcatcgtgggcaccatcgtcaaggcgcgggacaagctctaccaccctgaatgcttcatgtgcagcgactgcggcctgaatctgaagcagcgcggttatttctttctggatgagcggctctactgcgagagccat
pan troglodytes	blast					ECTRCGHGIVGTIVKARDKLYHPECFMCSDCGLNLKQRGYFFLDERLYCESH	GAGTGCACGCGCTGCGGCCACGGTATCGTGGGCACCATCGTCAAGGCACGGGACAAGCTCTACCATCCCGAGTGCTTCATGTGCAGTGACTGCGGCCTGAACCTCAAGCAGCGTGGTTACTTCTTTCTGGACGAGCGGCTCTACTGTGAGAGCCAC

## Sheet: LMO7
				LMO7 PDZ
ORGANISM	note	Acc. Nr.	EST	genomic location	Exon number	Aa	DNA
homo sapiens	call	AF330045		/protein_id="AAL37480.1"		LDFGFTIKWDIPGIFVASVEAGSPAEFSQLQVDDEIIAINNTKFSYNDSKEWEEAMAKAQETGHLVMDVRRYG	Cttgactttgggtttacaataaaatgggatattcctgggatcttcgtagcatcagttgaagcaggtagcccagcagaattttctcagctacaagtagatgatgaaattattgctattaacaacaccaagttttcatataacgattcaaaagagtgggaggaagccatggctaaggctcaagaaactggacacctagtgatggatgtgaggcgctatgga
danio rerio	blast	x	x			RDFGFQHDWDSTGVRVKSVAPGSPAELYGLLMGDEIVALGGRRVDEMNYEQFKSSMETAQQNGTLLMDIRRHG	CGAGACTTCGGCTTCCAGCATGACTGGGACTCCACAGGTGTCCGTGTCAAATCTGTAGCTCCGGGCAGCCCAGCAGAGTTATATGGTCTGCTGATGGGTGATGAGATTGTGGCGCTGGGAGGACGCAGGGTGGATGAAATGAATTATGAGCAGTTCAAAAGCAGCATGGAAACAGCACAGCAAAATGGCACTTTATTGATGGACATCCGACGGCACGGC
c. elegans	tag-204	NM_171173		/db_xref="GeneID:175952"		KGMGFSTVKRDERVIVESVIVGSPADKAGLLVGDTILSINGEEMSDKYQSGVTRILHEAARVGEADVLILRAP	aagggtatggggttcagcactgtaaaacgagatgaacgagtcattgtggaaagtgttattgttggatctccagctgataaagctgggcttctggtcggtgacacaattctttcaataaacggcgaagaaatgtctgataaatatcagtcaggtgttactagaattcttcacgaagccgcccgagttggagaggctgatgtgctcatattgagagctcct
drosophila melanogaster	***	***	***	***	***	not found
anopheles gambiae	***	***	***	***	***	not found
xenopus tropicalis	blast	x	CX327108	mRNA		LDFGFKTSWNSSGVFVKSVDIGSPAEFCQLHVDDEILSVNGTKVSSMDYNQWVEAMDHAVETGNLAMDVRRYG	CTTGACTTTGGGTTTAAAACAAGCTGGAACAGTTCTGGGGTCTTTGTAAAGTCTGTTGATATAGGGAGTCCAGCAGAATTTTGTCAGCTACATGTAGACGATGAAATTCTATCTGTCAACGGAACAAAGGTTTCATCAATGGACTACAACCAGTGGGTGGAAGCAATGGATCATGCTGTAGAAACTGGAAACCTAGCTATGGATGTCAGGCGATATGGC
xenopus laevis	named	BC078022		/clone_lib="NICHD_XGC_Emb4"		SDLRISINQKPGSSHDFGFKTSWNSAGVFVKSVDVGSPAEFCHLHVDDEILSLNGTKVSSMDYNQWVETMDQAVETGNLSMDVRRYG	agtgacctgagaatcagcattaaccagaaacctggaagcagccatgactttgggtttaaaacaagctggaacagtgctggggtctttgtaaagtctgttgatgtagggagtccagcagaattttgtcatctgcatgtagatgatgaaattctatctctcaacggcacaaaggtttcatcaatggactacaaccagtgggtggaaacaatggatcaagctgtagaaactggaaacctatctatggatgtcaggcgatatggc
gallus gallus	named/checked	CR523526		/clone_lib="CSEQCHN75"		SELRISMNQRPGYSHNFGFTTNWTSSGALVQTVEEGSPAALCQLQVDDEIIAINGTKVSQMDSSQWEEAITRALETGNLVMDVRRYG	agtgaattgagaatcagtatgaaccagagacctggctacagtcacaactttgggtttacaacaaattggacttcttcaggggccttagtacagacagttgaagaagatagccctgcagcactttgtcagctgcaggtagatgatgagatcattgctatcaacggcacaaaggtttcacaaatggacagtagtcagtgggaagaagccatcaccagagcactagaaactggaaacctggtcatggatgttagacgatatgga
tetraodon	blast	x	x			RDFGFQAVWDSTGARVTSIHAGSQAEMCQLQPGDEVLTVNRQQVAQMSYTDWKSCMEEALQEGSLVMDIRRHG	AGAGACTTTGGTTTCCAGGCAGTCTGGGATTCCACTGGCGCTCGCGTCACGTCCATCCACGCAGGCAGCCAGGCTGAGATGTGCCAGCTTCAGCCTGGAGATGAGGTGCTGACGGTGAACAGGCAGCAGGTGGCACAAATGAGCTACACAGACTGGAAATCCTGCATGGAGGAGGCTCTGCAGGAGGGCAGCCTGGTCATGGACATACGCAGACACGGA
fugu	blast	x	x			RDFGFQAVWDSTGARVMSVQPGSQAEMCQLQSGDEVLTVNRHQVAEMSYTDWKSRMEEALQEGSLVMDIRRHG	AGAGACTTTGGTTTCCAGGCAGTCTGGGATTCAACTGGTGCTCGTGTCATGTCCGTCCAACCAGGCAGCCAGGCAGAAATGTGCCAGCTTCAGTCCGGGGATGAAGTGCTGACGGTGAACAGGCACCAGGTGGCAGAAATGAGCTACACAGACTGGAAATCTCGCATGGAGGAGGCCCTGCAGGAGGGCAGCCTGGTCATGGACATACGCAGACATGGA
mus musculus	call	BC049164			2	PVFGFTIKWDISGIFVASVEQGSPAEFSQLQVDDEILAINNTKFSYKDTKKWEEVMANAQETGNLVMDVRRYG
bos taurus	predicted/checked	XM_607352	x	/db_xref="GeneID:528916"		LDFGFTVKWAFSRIFVASVEAGSPAEFSQLQVDDEIIAINNTRFSYKDTKEWEETMAKAQETGSLVMDIRRYG	cttgactttgggtttacagtaaaatgggctttttccaggatcttcgtagcatcagttgaagcaggtagcccagccgaattttctcagctacaggtagatgatgaaattattgctatcaacaacaccaggttttcatataaggacacaaaagagtgggaggaaaccatggctaaggcccaggaaactgggagcctagttatggatatcaggcgctatgga
canis familiaris	predicted/checked	XM_534148	DN420785	/db_xref="GeneID:476948"		LDFGFTVKWAFSGIFVASVEAGSPAEFSQLQVDDEIIAINNTKFSYKDTKEWEATMANAKETGNLVMDIRRYG	cttgactttgggtttacggtaaaatgggcattttctgggatcttcgttgcatcagttgaagcaggtagtccagcagaattttctcagctgcaggtagatgatgaaattattgctattaacaacactaagttttcatataaggacacaaaagagtgggaggcaaccatggctaatgctaaagaaactggaaacctagtaatggatatcaggcgctatgga
pan troglodytes	blast	x	x			LDFGFTIKWDIPGIFVASVEAGSPAEFSQLQVDEIIAINNTKFSYNDSKEWEEAMAKAQETGHLLMDVRRYG	CTTGACTTTGGGTTTACAATAAAATGGGATATTCCTGGGATCTTCGTAGCATCAGTTGAAGCAGGTAGCCCAGCAGAATTTTCTCAGCTACAAGTAGATGAAATTATTGCTATTAACAACACCAAGTTTTCATATAACGATTCAAAAGAGTGGGAGGAAGCCATGGCTAAGGCTCAAGAAACTGGACACCTACTGATGGATGTGAGGCGCTATGGA
ciona intestinalis	blast		gi|24890223|dbj|BW309612.1|			KGFGFTVRGGDDGKPVIVNTVTPGGAASVCQLCIGDEILAINDVRLSSTLTQDEIVQLIVDSVITGNLGLDIRRYG
strongylocentrotus purpuratus	linked toLIM via DN567062		EC437306			GGFGFTVTGGIDKKKPIVVKGIDPGSTAGMSALKIGDEITVINNERTKTFDQDDIQYSISQAVLSGHLILKVRRYD
				LMO7 LIM
ORGANISM	note	Acc. Nr.	EST	genomic location	Exon number	Aa	DNA
homo sapiens	call	AF330045		/protein_id="AAL37480.1"		ICSYCNNILGKGAAMIIESLGLCYHLHCFKCVACECDLGGSSSGAEVRIRNHQLYCNDC	atatgctcctactgcaataacattctgggcaaaggagccgccatgatcatcgagtccctgggtctttgttatcatttgcattgttttaagtgtgttgcctgtgagtgtgacctcggaggctcttcctcaggagctgaagtcaggatcagaaaccaccaactgtactgcaacgactgc
danio rerio	predicted	XM_693328	CF347974	/db_xref="GeneID:569914"		ICSFCDTPLGKGAAMIIESLGLCYHLTCFKCSDCRSDLGGSQAGAEVRIRNQQLYCNVC	ATCTGTTCATTCTGTGATACACCGCTGGGCAAAGGAGCAGCCATGATCATCGAGTCCCTGGGGCTTTGTTATCATTTGACTTGTTTCAAGTGTTCTGACTGCAGGTCTGATCTGGGAGGCTCACAAGCAGGAGCAGAAGTCAGAATACGAAACCAGCAGCTCTATTGTAACGTCTGC
c. elegans	tag-204	NM_171173		/db_xref="GeneID:175952"		RCAHCNEELGRGAAMIVESLNLFYHLACFKCYVCKTSLGSGATGADVRVRDGRLHCQTC	cggtgtgctcattgtaacgaggaacttggacgtggtgctgcaatgatcgtcgaaagcctcaatctattctatcatcttgcatgtttcaaatgttacgtctgcaaaacttcacttggtagtggagccactggagccgatgttcgtgttcgagatggacgcctccactgtcaaacctgt
drosophila melanogaster	CG31534-PA (isoA)	NM_141231		/db_xref="FLYBASE:FBgn0051534"		KCSHCGDELGRGAAMIIESLLLFYHINCFKCCVCHVQLGDGLNGTDVRVRNHKLHCQNC	aagtgctcccattgcggcgacgaattaggtcgcggcgctgccatgatcatcgaatcgcttctgctgttctaccacatcaactgcttcaagtgttgcgtctgccacgtccagctgggagatggcctcaatggaaccgatgtccgggtgcgaaaccacaagctgcattgccaaaactgc
anopheles gambiae	blast	x	BX609416			ECSHCRIELGKGAAMAIESLGLFYHIECFKCCVCHVKLGDGTNGIDVRVRKYRLHCQNC	GAATGCTCGCATTGCCGAATAGAGTTGGGTAAGGGTGCGGCCATGGCCATCGAAAGCCTGGGATTGTTCTATCACATCGAATGCTTCAAGTGTTGCGTTTGTCACGTAAAGCTCGGGGACGGCACCAATGGTATAGATGTACGCGTTAGAAAGTATCGACTTCATTGCCAAAACTGT
xenopus tropicalis	blast	x	CX327390			LCSYCNNSLGKGAAMIIESLGLCFHLHCFQCVACETDLGGSESGAEVRIRNSELYCNSC	TTGTGCTCTTACTGTAATAACAGTCTGGGCAAAGGAGCGGCCATGATCATCGAATCTCTTGGTCTTTGTTTTCACTTACATTGTTTTAAGTGCGTTGCATGTGAGACCGACCTTGGAGGTTCAGAATCTGGAGCTGAAGTCCGAATCCGTAACAGTGAGCTGTACTGCAACAGCTGC
xenopus laevis	named	BC078022		/clone_lib="NICHD_XGC_Emb4"		LCSYCNNSLGKGAAMIIESLGLCFHLQCFKCVACETDLGGSTSGAEVRIRNGELYCKSC	ttgtgctcttactgtaataacagtctgggcaaaggagcagccatgatcatcgaatctcttggtctttgttttcatttgcagtgttttaagtgcgttgcatgtgagaccgacctcggaggctccacatctggagctgaagtccgaatccgtaacggcgagctgtactgcaaaagctgc
gallus gallus	blast	x	BU472362			ICSYCNNVLGKGAAMIIESLGLCYHLHCFKCVACECDLGGSRSGAEVRIRNNKLFCNDC	ATCTGTTCATACTGTAATAACGTTCTGGGCAAAGGAGCAGCCATGATCATTGAGTCTCTTGGTCTTTGTTATCATTTACATTGTTTTAAGTGCGTTGCCTGTGAATGCGACCTTGGGGGATCCCGCTCTGGAGCTGAAGTCAGGATCCGAAACAACAAACTCTTCTGCAACGACTGC
tetraodon	blast	x	x			ICTFCNNSLGKGAAMIIESLGLCYHLSCFKVRQCFDCGADLGGTEAGAEVRIRNKQLYCNIC	ATCTGTACGTTCTGTAACAACTCGCTGGGGAAAGGAGCCGCCATGATCATCGAGTCCCTTGGGCTCTGTTATCATTTGAGCTGTTTTAAGGTGAGACAGTGTTTCGACTGCGGGGCCGACCTCGGAGGCACGGAGGCCGGGGCAGAGGTCAGAATACGAAACAAACAGCTCTACTGTAACATCTGC
fugu	blast	x	x			ICTFCDIPLGKGAAMIIESLGLCYHLSCFKVRQCFDCKAELGGSEAGAEVRIRNKQLYCNLC	ATCTGTACGTTCTGTGACATCCCACTGGGGAAAGGAGCCGCCATGATCATCGAGTCCCTCGGGCTCTGTTATCATTTGAGCTGTTTTAAGGTGAGACAGTGTTTCGACTGTAAGGCTGAACTTGGAGGCTCAGAGGCGGGGGCAGAGGTCCGAATACGAAATAAACAACTCTACTGTAACCTCTGC
mus musculus	call	AK137694			2	VCSYCNNILGKGAAMIIETLGLSYHLHCFKCVSCGCDLGGSSSGAEVRIRNHQLYCNDC	GTGTGCTCCTACTGTAATAACATTCTGGGCAAAGGAGCCGCCATGATCATCGAGACCCTGGGTCTTTCTTATCATTTACATTGTTTTAAGTGTGTCTCCTGTGGGTGTGACCTCGGAGGCTCTTCCTCAGGAGCTGAAGTCAGAATCCGAAACCACCAACTCTACTGCAATGACTGC
bos taurus	predicted/checked	XM_586648	DN539200	/db_xref="GeneID:539359"		VCSCCHNILGKGAAMIIESLGLCYHLHCFKCVACECDLGGSSSGAEVRIRNNQLYCNDC	GTGTGCTCCTGCTGTCATAACATTCTGGGCAAAGGAGCCGCCATGATCATCGAGTCCCTGGGTCTTTGTTATCATTTGCATTGTTTTAAGTGTGTGGCCTGCGAGTGTGACCTCGGAGGCTCTTCCTCAGGAGCCGAAGTCAGAATCCGAAACAACCAACTGTACTGCAACGACTGC
canis familiaris	blast	x	x			VCSYCNSILGKGAAMIIESLGLCYHLHCFKCVACECDLGGSSSGAEVRIRNHQLYCNDC	GTGTGCTCCTACTGTAATAGCATTCTGGGCAAAGGAGCTGCCATGATCATCGAGTCCCTGGGTCTTTGTTATCATTTGCATTGTTTTAAGTGTGTGGCCTGCGAGTGTGACCTCGGAGGCTCCTCCTCAGGAGCCGAAGTCAGAATCAGAAACCATCAACTGTACTGCAACGACTGC
pan troglodytes	blast	x	x			VCSYCNSILGKGAAMIIESLGLCYHLHCFKCVACECDLGGSSSGAEVRIRNHQLYCNDC	ATATGCTCCTACTGCAATAACATTCTGGGCAAAGGAGCCGCCATGATCATCGAGTCCCTGGGTCTTTGTTATCATTTGCATTGTTTTAAGTGTGTTGCCTGTGAGTGTGACCTCGGAGGCTCTTCCTCAGGAGCTGAAGTCAGGATCAGAAACCACCAACTGTACTGCAACGACTGC
ciona intestinalis	***	***	***	***	***	not found
ciona savignyi	***	***	***	***	***	not found
strongylocentrotus purpuratus	linked to PDZ via DN567062	XM_791342				SCSNCSKSLGRGAAMIIESVGLHFHLECFRCCVCNIQLGNGTKGTDVRIRASKLHCQNC	tcgtgctccaattgtagcaagtcgctggggaggggcgccgccatgatcatagagtctgtgggtcttcactttcacctagagtgctttaggtgctgtgtctgtaacatccagctcggaaatggaactaagggcactgatgtccggatccgagccagcaagctacactgccaaaactgc
				LMO7 CH
Homo sapiens		AAL37480"				QNSGRTILIKAVTEKNFETKDFRASLENGVLLCDLINKLKPGVIKKINRLSTPIAGLDNINVFLKACEQIGLKEAQLFHPGDLQDLSNRVTVKQEETDRRVKNVLITLYWL
Danio rerio	blast					VYSEAQRWIEAVTKKKFGNSNFRSSLENGLLLCDLINKIKPGIIKKLNRFSTPIAGLDNINLFLKACAKLGLKEAQLFHPGDLQDLSTRVTVKHQESSRRLKNVLITIYWL
c. elegans	***	***	***	***	***	not found
Rattus norvegicus		NM_001001515				afaeaqrwveavteknfetrdfraslengvllcdlinklkpgvvrkinrlstpiagldninvflkaceqiglkeaqlfhpgdlqdlsnrvtvkqeetdrrlknvlitlywl
Mus musculus			CD543355.			AFAEAQRWVEAVTEKNFETTDFRASLENGVLLCDLINKLKPGVVKKINRLSTPIAGLDNINVFLRACEQIGLKEAQLFHPGDLQDLSNRVTVKQEETDRRLKNVLITLYWL
Gallus gallus			BX935839			AFAEARRWVETVTGKSFGTKDFRAALENGVLLCDLINKIKPGIVRKINRLSTPIAGLDNINVFLKACENIGLKEAQLFHPGDLQDLSNRVTVKPEETNRRVKNVLITLYWL
Xenopus tropicalis						DNINVFLRACETLGLKEAQLFHPGDLQDLSSRVTVRPEETDRRLKNVLITLYWL
Xenopus laevis			CA790284.			AYSEAQRWIEEVTGKNFGNKDFRSALENGVLFCDLINKIKPGIIKKINRLSTPIAGLDNINVFLRACEKLGLKEAQLFHPGDLQDLSSRVTVRQEETDRRLKNVLITIYWL
Ciona intestinalis	blast		BW502563			KEKEVEDWIKAITEVEFDAKKSFEENLKNGIILCKLANKLVPKSVKKISDSNMPFKLMENIQNFLTMIENYGVPKTDLFQTVDLFEASNIPAVTATLFAL

## Sheet: ENIGMA
				ENIGMA PDZ
ORGANISM	note	Acc. Nr.	EST	genomic location	Exon number	Aa	DNA
homo sapiens	call	L35240			2	APWGFRLQGGKDFNVPLSISRLTPGGKAAQAGVAVGDWVLSIDGENAGSLTHIEAQNKIRACGERLSLGLSRAQ	gcaccttggggcttccggctgcaagggGgcaaggacttcaatgtgcccctctccatttcccggctcactcctgggggcaaagcggcgcaggccggagtggccgtgggtgactgggtgctgagcatcgatggcgagaatgcgggtagcctcacacacatcgaagctcagaacaagatccgggcctgcggggagcgcctcagcctgggcctcagcagGgcccag
danio rerio	call	BC061704		/db_xref="GeneID:393813"		APWGFRLQGGKDFNTPLTVSRLTPGGKAAQAGVGVGDWVVSIFDANAEEMTHVEAQNKIRAATDSLKLTLSRAF	gcaccctggggttttcggcttcagggaggcaaggacttcaacactcctctgaccgtgtccaggctgactccaggtgggaaggcggcgcaggctggagtgggagttggagattgggtggtgtccatctttgatgccaatgcagaggagatgacccatgtggaggcccagaacaagatcagagccgccaccgactctctcaagctcactctgagcagagctttt
c elegans	***	***	***	***	***	EAT-1
drosophila melanogaster	***	***	***	***	***	tungus
xenopus tropicalis	call	BC091603		/db_xref="GeneID:595027"		APWGFRLQGGKDFNMPLSISRLTPGGKAELAGVNVGDWLLQIEGDSTTSMTHIEAQNKIRASSNKLGLVLSRFA	gccccctggggcttccgactacaaggaggcaaggattttaacatgcccctctccatctcccggctcacgccaggaggaaaggcagagctggctggagttaatgtgggggattggttgcttcaaattgagggtgacagcacaacatcaatgacccatattgaagcccagaacaagatcagagccagcagcaacaaactgggccttgtcctgagcagatttgct
xenopus laevis	named	BC072179				APWGFRLQGGKDFNMPLSISRLTPGGKSELAGVNVGDWLLQIEGDSTASMTHIEAQNKIRASSNKLGLVLSRFA	gccccgtggggcttccgactgcaaggaggcaaggattttaacatgcccctgtccatctctcggctcactccagggggaaagtcagagctggctggagtcaatgtgggggattggctgcttcagattgagggtgacagcacggcatcaatgactcatattgaagcgcagaacaagatcagagccagcagcaacaaactgggccttgtcctgagcagatttgct
gallus gallus	call	AY376690				APWGFRLQGGKDFSMPLSISRLTPGGKAAQAGVGVGDWVLYIDGESTGTMTHIEAQNRIRACGDRLCLTLSRAQ	Gcgccctgggggttccggctgcagggagggaaggacttcagcatgccgctctccatctccaggctgactccaggtggaaaggctgcccaggccggcgtgggagtgggcgactgggtgctgtacatcgacggggagagcaccggcaccatgacacacatcgaggcccagaacaggatccgcgcctgcggggacaggctctgcctcaccctgagcagagcccag
tetraodon	blast	CR727933				SPWGFRLQGGKDFSIPLTVSRLTPGGKAAQAGVGVGDWVVSISDANAEDMTHVEAQNTIRAAEDSLTLTLTKAF	tcgccttggggcttccggctgcagggcgggaaggacttcagcatacccctcaccgtgtcaaggctgaccccaggtgggaaggcagcccaggccggcgtgggcgtgggagactgggtggtgtccatcagcgacgccaacgcggaagacatgacccacgtggaggcgcagaacaccatcagagcggcggaagacagcctcaccctgaccctcacaaaagctttc
fugu	blast					SPWGFRLQGGKDFSMPLTVSRLTPGGKAAQAGVGVGDWVVSINDANAEDMTHVEAQNTIRAAEDSLTLTLTKAF	TCACCTTGGGGCTTCAGGCTGCAGGGTGGAAAGGACTTCAGCATGCCCCTCACCGTGTCAAGGCTGACCCCAGGTGGAAAGGCAGCTCAGGCTGGTGTGGGTGTGGGCGACTGGGTGGTGTCCATTAACGACGCCAACGCAGAAGATATGACCCACGTGGAGGCACAGAACACCATCAGAGCAGCAGAAGACAGCCTCACCCTGACCCTCACAAAAGCTTTC
mus musculus	call	BC052698			2	APWGFRLQGGKDFNVPLSISRLTPGGKAAQAGVAVGDWVLNIDGENAGSLTHIEAQNKIRACGERLSLGLSRAQ	gccccttggggcttccgtctgcaagggggcaaggacttcaatgtgcccctctctatctctcggctcacgcccggaggcaaagctgcacaggccggtgtggctgtgggagactgggtactgaatattgacggtgagaacgcgggcagcctcacgcacatcgaagcccagaacaagatccgcgcctgtggggagcgcctcagcctgggtcttagcagagcccag
bos taurus	call	BT020909				APWGFRLQGGKDFNVPLSISRLTPGGKAAQAGVAVGDWVLSIDGENAGGLTHIEAQNKIRACGERLSLSLSRAQ	GCACCTTGGGGCTTCCGGCTGCAGGGGGGCAAGGACTTCAATGTACCCCTCTCCATCTCCCGGCTCACCCCTGGAGGTAAAGCTGCACAGGCTGGCGTGGCCGTGGGTGACTGGGTACTGAGTATTGATGGAGAGAACGCGGGGGGCCTCACACACATCGAAGCCCAGAACAAGATCCGTGCCTGCGGGGAGCGCCTTAGCCTTAGCCTCAGCAGGGCTCAG
canis familiaris	predicted	XM_848886	DN401357	/db_xref="GeneID:611246"		APWGFRLQGGKDFNVPLSISRLTPGGKAAQAGVAVGDWVLSIDGENAGGLTHIEAQNKIRACGEHLSLGLSRAQ	gcaccttggggctttcggctgcaggggggcaaggacttcaatgtgcccctctccatctccaggctcactcctggaggcaaagctgcacaggccggtgtggctgtgggtgactgggtgctgagcatagatggcgagaatgcggggggcctgacgcacattgaagcccagaacaagattcgtgcctgcggggagcacctgagcctaggtctcagcagggcccag
pan troglodytes	blast					APWGFRLQGGKDFNVPLSISRLTPGGKAAQAGVAVGDWVLSIDGENAGSLTHIEAQNKIRACGERLSLGLSRAQ	GCACCTTGGGGCTTCCGGCTGCAAGGGGGCAAGGACTTCAATGTGCCCCTCTCCATTTCCCGGCTCACTCCTGGGGGCAAAGCGGCGCAGGCCGGAGTGGCCGTGGGTGACTGGGTGCTGAGCATCGATGGCGAGAATGCGGGTAGCCTCACACACATCGAAGCTCAGAACAAGATCCGGGCCTGCGGGGAGCGCCTCAGCCTGGGCCTGAGCAGGGCCCAG
				ENIGMA LIM 1
ORGANISM	note	Acc. Nr.	EST	genomic location	Exon number		DNA
homo sapiens	call	L35240			2	VCHQCHKVIRGRYLVALGHAYHPEEFVCSQCGKVLEEGGFFEEKGAIFCPPC	gtgtgtcaccagtgccacaaggtcatccggggccgctacctggtggcgctgggccacgcgtaccacccggaggagtttgtgtgtagccagtgtgggaaggtcctggaagagggtggcttctttgaggagaagggcgccatcttctgcccaccatgc
danio rerio	call	BC061704		/db_xref="GeneID:393813"		LCAACSKIIRGRYVVALGRSWHPEEFMCCQCKRLLDEGGFFEEKGSIYCSKC	Ctgtgtgcagcctgcagcaagatcatcaggggacggtacgtggtggcgctgggccgctcctggcacccggaggagttcatgtgctgccagtgtaaaagactgctggacgagggcggattctttgaggagaaaggctccatttactgctccaagtgt
c elegans	***	***	***	***	***	EAT-1
drosophila melanogaster	***	***	***	***	***	tungus
xenopus tropicalis	blast	x	DT410959			VCCQCNKIIRGRFLLALGRYYHPEEFTCSQCHKVLEEGGFFEEKGSIFCPRC	GTCTGCTGTCAGTGTAATAAAATCATCCGGGGTCGGTTCTTGCTGGCATTGGGGAGATACTATCATCCTGAGGAATTCACATGCTCACAGTGCCACAAAGTGCTTGAGGAAGGAGGCTTCTTTGAGGAGAAGGGTTCCATATTCTGCCCACGCTGC
xenopus laevis	named	BC072179				VCSQCNKIIRGRFLLALGRYYHPEEFTCSQCHKVLEEGGFFEEKGSIFCPCC	gtctgctctcagtgtaataagatcatccgaggtcgtttcttgctggcactggggagatactaccatcctgaggaattcacttgctctcagtgccacaaagttctcgaggaaggaggcttctttgaggagaagggttccatattctgtccttgctgc
gallus gallus	call	AY376690				LCYKCNKIIRGRYLVALGHYYHPEEFTCCQCRKVLDEGGFFEEKGSIFCPKC	ctctgttacaagtgcaacaagatcatcaggggacgctacctcgtggcactgggacattattaccaccccgaggagttcacctgctgccagtgcaggaaggtgctggatgagggtggtttcttcgaggaaaagggctccatcttctgccccaagtgc
tetraodon	blast	x	x			VCGSCNKIIRGRYLVALGRSWHPEEFTCSQCKKVLDEGGFFEERGAVYCTSC	GTTTGTGGCTCCTGCAACAAAATCATCCGGGGTCGGTACCTGGTGGCCCTGGGGCGCTCCTGGCACCCAGAGGAGTTCACCTGCTCACAGTGTAAGAAGGTTCTGGACGAGGGGGGGTTCTTCGAGGAGAGAGGCGCCGTCTATTGTACCAGCTGC
fugu	blast					VCGACNKIIRGRYLVALGRSWHPEEFTCSQCKKVLDEGGFFEERGSVYCTKC	GTTTGTGGCGCCTGCAACAAAATCATCAGGGGTCGCTACCTGGTGGCGCTGGGGCGCTCCTGGCACCCAGAGGAGTTTACCTGCTCGCAGTGTAAGAAGGTTCTGGACGAGGGGGGCTTCTTCGAGGAGAGAGGGTCCGTCTATTGTACCAAGTGC
mus musculus	blast/call	x	AA073336		2	VCHQCHKIIRGRYLVALGHAYHPEEFVCSQCGKVLEEGGFFEEKGAIFCPSC	GTATGCCACCAGTGCCACAAGATCATCCGGGGCCGCTACCTGGTAGCACTGGGCCACGCATACCATCCCGAGGAGTTTGTGTGCAGCCAGTGTGGAAAGGTCCTGGAAGAGGGTGGCTTCTTCGAGGAGAAGGGAGCTATCTTTTGCCCCTCCTGC
bos taurus	blast	XM_603756	DN524999	/db_xref="GeneID:525403"		VCHQCHKVIRGRYLVALGRAYHPEEFVCSQCGKVLEEGGFFEEKGAIFCPPC	GTGTGCCACCAGTGCCACAAGGTCATCCGGGGTCGCTACCTGGTGGCGCTGGGCCGTGCATACCACCCTGAGGAGTTTGTGTGCAGCCAGTGTGGGAAGGTTCTGGAAGAGGGTGGCTTCTTCGAGGAGAAGGGGGCCATCTTCTGCCCACCCTGC
canis familiaris	blast	x	x			HHCRYLVIRGRYLVALGHAYHPEEFVCSQCGKVLEEGGFFEEKGAIFCPPC	CACCACTGCCGATACCTGGTCATCCGGGGCCGATACCTGGTTGCGCTGGGCCATGCATACCACCCCGAGGAATTTGTGTGCAGCCAGTGTGGGAAGGTCCTGGAAGAGGGCGGTTTCTTTGAGGAGAAGGGTGCCATCTTCTGCCCACCCTGC
pan troglodytes	blast					GRYLVALGHAYHPEEFVCSQCGKVLEEGGFFEEKGAIFCPPC	GGCCGCTACCTGGTGGCGCTGGGCCACGCGTACCACCCGGAGGAGTTTGTGTGTAGCCAGTGTGGGAAGGTCCTGGAAGAGGGTGGCTTCTTTGAGGAAAAGGGCGCCATCTTCTGCCCACCATGC
				ENIGMA LIM 2
ORGANISM	note	Acc. Nr.	EST	genomic location	Exon number	Aa	DNA
homo sapiens	call	L35240			2	SCAKCKKKITGEIMHALKMTWHVHCFTCAACKTPIRNRAFYMEEGVPYCERD	agctgtgccaagtgcaagaagaagattacaggcgagatcatgcacgccctgaagatgacctggcacgtgcactgctttacctgtgctgcctgcaagacgcccatccggaacagggccttctacatggaggagggcgtgccctattgcgagcgagac
danio rerio	call	BC061704		/db_xref="GeneID:393813"		NCAKCKKIITGEIMHALKMTYHVQCFLCAACKLPIRNQAFYMEEGEPYCERD	aactgtgccaaatgcaagaagatcatcaccggggagatcatgcatgccctgaagatgacctatcatgtgcagtgtttcctctgcgccgcctgcaagctgcccatcaggaatcaggccttctacatggaggagggagagccgtactgcgagcgcgac
c elegans	***	***	***	***	***	EAT-1
drosophila melanogaster	***	***	***	***	***	tungus
xenopus tropicalis	blast	x	DT410959			NCAKCKKKITGEIMHALKMTWHVPCFTCAYCKTPIRNRAFYMEDGKPYCEKD	aactgtgccaagtgcaagaagaagatcacaggggaaatcatgcatgcattaaagatgacctggcatgttccatgtttcacttgtgcatactgcaagactccaatacgcaaccgagcattttacatggaggatggaaagccatactgtgaaaaagat
xenopus laevis	named	BC072179				NCAKCKKKITGEIMHALKMTWHVPCFTCAYCKTPIRNRAFYMEDGKPYCEKD	aactgtgcaaagtgcaagaagaagatcacaggggaaatcatgcatgcattaaagatgacttggcatgttccgtgtttcacttgcgcatactgcaagactccaatacgcaaccgtgcattttacatggaggatgggaagccatactgtgaaaaagat
gallus gallus	call	AY376690				SCAKCKKKITGEVMHALKMTWHVQCFTCAACKTPIRNRAFYMEEGQPYCERD	agctgtgctaaatgcaagaagaagatcaccggggaggtcatgcatgcactcaagatgacctggcacgtgcagtgcttcacctgtgcagcctgcaaaactcccatccgcaaccgtgccttctacatggaggagggacagccctactgcgagagagac
tetraodon	blast	x				NCAKCKKKIAGEIMHALKMTYHVQCFKCAACKTPIRNQAFYMEEGEPYCER	AACTGCGCCAAGTGCAAAAAGAAGATCGCAGGGGAAATCATGCACGCCCTGAAGATGACCTACCATGTCCAGTGCTTCAAGTGCGCAGCCTGCAAGACCCCCATCAGGAACCAGGCCTTTTACATGGAGGAGGGAGAGCCCTACTGCGAGAGA
fugu	blast					NCAKCKKKITGEIMHALKMTYHVQCFKCAACKTAIRNQAFYMEEGEPYCER	AACTGTGCCAAGTGCAAAAAGAAGATCACAGGGGAAATCATGCACGCCCTGAAGATGACCTACCATGTTCAGTGCTTCAAGTGTGCCGCCTGCAAGACCGCCATCAGGAACCAAGCCTTTTACATGGAGGAAGGAGAGCCGTACTGTGAGAGA
mus musculus	blast	x			2	NCAKCKKKITGEIMHALKMTWHVHCFTCAACKTPIRNRAFYMEEGAPYCERD	AACTGTGCCAAATGCAAGAAGAAGATCACTGGAGAGATCATGCATGCTCTGAAGATGACCTGGCACGTCCATTGCTTCACCTGTGCTGCCTGCAAAACGCCAATTCGCAACAGAGCCTTTTACATGGAAGAAGGGGCCCCCTACTGCGAGCGAGAC
bos taurus	blast	x	CN433268			SCAKCKKKITGEVMHALKTTWHVHCFTCAACKAPIRNRAFYMEEGAPYCEPD	AGTTGTGCCAAGTGCAAGAAGAAGATCACTGGCGAGGTCATGCACGCCCTGAAGACGACCTGGCACGTGCATTGCTTCACCTGCGCAGCCTGCAAGGCGCCCATTCGGAACAGGGCCTTCTATATGGAGGAGGGGGCCCCCTACTGCGAGCCAGAC
canis familiaris	blast	x	x			SCAKCKKKITGEIMHALKMTWHMHCFTCAACKTPIRKRGFYMEEGAPYCEQD	AGCTGTGCCAAGTGCAAGAAAAAGATCACAGGCGAGATCATGCATGCCCTAAAGATGACCTGGCACATGCATTGTTTCACCTGTGCGGCCTGCAAGACACCCATTCGGAAAAGGGGCTTCTACATGGAAGAAGGAGCACCCTACTGCGAGCAAGAC
pan troglodytes	blast					SCAKCKKKITGEIMHALKMTWHVHCFTCAACKTPIRNRAFYMEEGVPYCERD	AGCTGTGCCAAGTGCAAGAAGAAGATTACAGGCGAGATCATGCACGCCCTGAAGATGACCTGGCACGTGCACTGCTTTACCTGTGCTGCCTGCAAGACGCCCATCCGGAACAGGGCCTTCTACATGGAGGAGGGCGTGCCCTATTGCGAGCGAGAC
				ENIGMA LIM 3
ORGANISM	note	Acc. Nr.	EST	genomic location	Exon number	Aa	DNA
homo sapiens	call	L35240			2	KCHGCDFKIDAGDRFLEALGFSWHDTCFVCAICQINLEGKTFYSKKDRPLCKSH	aaatgccatggctgtgacttcaagatcgacgctggggaccgcttcctggaggccctgggcttcagctggcatgacacctgcttcgtctgtgcgatatgtcagatcaacctggaaggaaagaccttctactccaagaaggacaggcctctctgcaagagccat
danio rerio	call	BC061704				KCHGCDFKIDAGDRFLEALGYSWHDTCFVCAICQINLEGKTFYSKKDKPLCKSH	aagtgccacggctgtgactttaagattgatgcgggcgaccgtttcctggaggcgctgggctacagctggcacgacacttgcttcgtctgtgctatctgtcagattaatctggagggaaagacgttttactcgaagaaggacaagccactgtgtaaaagccat
c elegans	***	***	***	***	***	EAT-1
drosophila melanogaster	***	***	***	***	***	tungus
xenopus tropicalis	blast	x	DT410959			KCRGCDFKIDAGDRFLEALGFSWHDTCFVCAICQMNLEGKTFYSKKDKPLCKTH	AAGTGCAGAGGCTGCGACTTTAAGATTGATGCTGGTGATCGCTTTTTGGAAGCCCTGGGATTCAGCTGGCATGACACCTGCTTTGTATGTGCAATCTGCCAAATGAATCTGGAAGGCAAGACATTTTACTCCAAGAAAGACAAGCCTCTATGCAAGACTCAT
xenopus laevis	named	BC072179				KCRGCDFKIDAGDRFLEALGFSWHDTCFVCAICQINLEGKTFYSKKDKPLCKTH	aagtgcagaggctgcgactttaagattgatgctggtgatcgttttttggaagccctgggattcagctggcatgacacctgctttgtttgtgcaatctgccaaattaatctggaaggcaagacattttactccaagaaagacaagcctctatgcaagactcat
gallus gallus	call	AY376690				KCRGCDFKIDAGDRFLEALGFSWHDTCFVCAICQTNLEGKTFYSKKDKPLCKSH	aagtgccgtggctgtgacttcaagatcgatgctggggaccggttcctggaggcactgggcttcagctggcatgacacttgcttcgtctgtgcgatctgccagaccaatctggaagggaagacattttactccaagaaggacaagccgctgtgcaagagccat
tetraodon		x				KCHGCDFKIDAGDRFLEALGYSWHDTCFVCALCQINLEGKTFYSKKDKPLCKSH	AAATGCCACGGCTGTGACTTTAAGATTGATGCCGGCGATCGCTTCCTGGAGGCCCTGGGCTACAGCTGGCACGACACATGCTTCGTCTGTGCTCTCTGCCAAATCAACCTGGAGGGGAAGACGTTCTACTCCAAGAAGGATAAGCCGCTGTGCAAAAGCCAC
fugu	blast					KCHGCDFKIDAGDRFLEALGYSWHDTCFVCALCQINLEGKTFYSKKDKPLCKSH	AAATGCCACGGCTGTGACTTTAAGATTGATGCCGGCGATCGGTTCCTGGAGGCCCTGGGCTACAGCTGGCACGACACGTGCTTCGTCTGTGCTCTCTGCCAAATCAACCTGGAGGGGAAGACGTTCTACTCCAAGAAGGATAAGCCGCTGTGCAAAAGCCAT
mus musculus		x			2	KCRGCDFKIDAGDRFLEALGFSWHDTCFVCAICQINLEGKTFYSKKDKPLCKSH	AAATGTCGAGGCTGTGACTTCAAGATTGATGCTGGAGACCGCTTCCTGGAAGCGCTGGGCTTCAGCTGGCATGACACATGCTTTGTTTGCGCAATATGTCAGATCAACTTGGAAGGAAAGACCTTCTACTCCAAGAAGGACAAGCCCCTCTGCAAGAGCCAC
bos taurus	blast	x	CN433268			KCRGCDFKIDAGDRFLEALGFSWHDTCFVCAICQINLEGKTFYSKKDKPLCKSH	AAATGCCGAGGCTGTGACTTCAAGATCGATGCTGGGGACCGCTTCCTGGAGGCACTGGGCTTTAGCTGGCATGACACATGCTTTGTGTGCGCAATATGTCAGATCAACCTGGAAGGAAAGACTTTCTACTCCAAGAAGGACAAGCCCCTTTGCAAGAGCCAT
canis familiaris	predicted/checked	XM_848886	DN879351	/db_xref="GeneID:611246"		QGCDFKMDAGDRFLEALGFSWHVCAICQINLEGKTFYSKKDKPLCKSH	CAGGGCTGTGACTTCAAGATGGATGCTGGGGACCGCTTCCTGGAGGCGCTGGGCTTCAGCTGGCACGTGTGCATATGCCAGATCAACCTGGAAGGAAAGACTTTCTACTCTAAGAAGGACAAGCCCCTCTGCAAGAGCCAT
pan troglodytes	blast					KCHGCDFKIDAGDRFLEALGFSWHDTCFVCAICQINLEGKTFYSKKDRPLCKSH	AAATGCCATGGCTGTGACTTCAAGATCGACGCTGGGGACCGCTTCCTGGAGGCCCTGGGCTTCAGCTGGCATGACACCTGCTTCGTCTGTGCGATATGTCAGATCAACCTGGAAGGAAAGACCTTCTACTCCAAGAAGGACAGGCCTCTCTGCAAGAGCCAT

## Sheet: ENIGMA HOMOLOG
				ENIGMA HOMOLOG PDZ
ORGANISM	note	Acc. Nr.	EST	genomic location	Exon number	Aa	DNA
homo sapiens	call	AF061258				APWGFRLQGGKDFNMPLTISSLKDGGKAAQANVRIGDVVLSIDGINAQGMTHLEAQNKIKGCTGSLNMTLQRAS	Gctccttggggtttccggctgcagggcggtaaggatttcaacatgcctctgacaatctctagtctaaaagatggcggcaaggcagcccaggcaaatgtaagaataggcgatgtggttctcagcattgatggaataaatgcacaaggaatgactcatcttgaagcccagaataagattaagggttgtacaggctctttgaatatgactctgcaaagagcatct
danio rerio	named	BC076551				APWGFRLQGGKDFNMPLSISRLTDAGKAAKAGVAVGDLVLSIDGISTDGMNHLEAQNKIKASSDKLNLSLQKAS	gccccgtgggggttcagactgcagggggggaaagacttcaacatgcctctctccatttcacggctgacggatgccggaaaggctgctaaagcaggagttgcagtgggagatctggtgctgtccatcgacggcatcagcactgacggcatgaaccatctggaggcccagaacaagattaaagccagctcagacaaactcaacctttctttgcagaaagcttca
c. elegans	***	***	***	***	***	not found
drosophila melanogaster	***	***	***	***	***	not found
xenopus tropicalis	named	BC090094				APWGFRLQGGKDFNMPLTISRLSDGGKASQAHIGIGDVVLTIDGISTDGMTHLEAQNKIKACTGSLNLTLQRAS	gctccctggggtttcaggctgcaaggaggcaaagacttcaacatgcctctaacgatctcccggctaagtgatggagggaaagcttctcaggcacacattggcattggtgatgtggttcttacaatagacggtataagcacagatgggatgactcacttagaggcacaaaacaagattaaggcatgcactggttcactaaatttgaccctacaaagagcttca
xenopus laevis	named	BC081236				APWGFRLQGGKDFNMPLTISRLSDGGKASQAHIGIGDVVLSIDGISTDGMTHLEAQNKIKACTGSLNLTLQKVS	gctccctggggtttcagactgcaaggaggcaaagacttcaacatgcctctaactatatcccggctaagcgatggaggaaaagcttctcaagcacacattggcattggtgacgtggttctttcaatagacggtataagcacagatgggatgactcacttagaggcgcaaaacaaaattaaggcttgcactggatcgctaaatttgaccctacaaaaagtttcgg
gallus gallus	call	NM_001031149				APWGFRLQGGKDFNMPLSISRLNDGGKAARANVGIGDVVLTIDGISTDGMTHLEAQNKIKACTGNLNMTLQR	GCTCCTTGGGGTTTCAGGCTTCAAGGTGGCAAGGATTTCAACATGCCCCTGTCCATCTCTCGGCTTAACGACGGTGGAAAAGCAGCCCGAGCAAACGTGGGGATTGGTGACGTGGTTCTCACCATTGATGGGATAAGTACAGACGGGATGACTCATCTAGAAGCACAAAACAAGATCAAGGCATGTACAGGCAATCTGAACATGACTTTGCAAAGG
tetraodon	blast	x	x			APWGFRLQGGKDFGVPLTISRLTDGGKAARAKMSVGDVILSINGITTDSMNHLEAQNLIKACIDGLSLTLQR	GCCCCCTGGGGCTTCAGACTACAAGGAGGAAAGGACTTTGGCGTGCCCCTCACCATCTCTCGACTCACCGATGGAGGCAAAGCAGCCAGAGCCAAGATGAGCGTCGGGGACGTCATTCTGTCCATCAACGGCATCACCACCGACAGCATGAACCACTTAGAGGCCCAGAACCTCATCAAAGCCTGCATAGATGGTCTGAGCCTCACTCTGCAGAGG
fugu	blast					APWGFRLQGGKDFGVPLTISRLTDGGKAARAKMSVGDVILSINGISTDSMNHLEAQNLIKACIDSLSLTLQR	GCCCCCTGGGGGTTCAGACTACAAGGAGGGAAGGACTTTGGCGTGCCCCTCACCATCTCACGACTGACCGACGGAGGCAAAGCAGCCAGAGCCAAGATGAGCGTGGGAGACGTCATTCTATCCATCAATGGCATTTCCACCGACAGCATGAACCACTTAGAGGCCCAGAACCTCATCAAAGCCTGCATAGACAGTCTGAGCCTTACTCTGCAGAGG
mus musculus	call	BC037476				APWGFRLQGGKDFNMPLTISSLKDGGKASQAHVRIGDVVLSIDGISAQGMTHLEAQNKIKACMGSLNMTLQRAS	gctccttggggtttccggctccaaggtggcaaggatttcaacatgcctctgacaatctctagtctgaaggatggtggcaaggcatctcaggcacatgtcagaataggcgacgtggttctcagcatcgatgggatcagtgcacagggaatgacgcatcttgaagcccagaacaagattaaggcttgtatgggctccttgaatatgactctacaaagagcttca
bos taurus	named	BC103109				APWGFRLQGGKDFNMPLTISSLKDGGKASQANVRIGDVVLSIDGISAHGMTHLEAQNKIKGCTGSLNMTLQRAS	GCTCCCTGGGGTTTCCGGCTGCAAGGTGGCAAGGATTTCAACATGCCTTTGACAATCTCAAGTCTAAAAGATGGTGGGAAAGCATCCCAGGCAAACGTAAGAATAGGCGACGTGGTTCTCAGCATTGATGGAATAAGTGCCCATGGCATGACTCATCTGGAAGCCCAAAACAAGATTAAGGGTTGTACAGGCTCTTTGAATATGACTCTTCAAAGAGCATCT
canis familiaris	predicted/checked	XM_535660				APWGFRLQGGKDFNMPLTISSLKDGGKASQANVRIGDVVLSIDGISAHGMTHLEAQNKIKGCTGSLNMTLQRAS	GCTCCTTGGGGTTTCCGGCTGCAAGGTGGCAAGGATTTCAACATGCCTCTGACAATCTCTAGTCTGAAAGATGGCGGCAAAGCATCCCAGGCAAATGTAAGAATAGGCGATGTGGTTCTCAGCATTGATGGAATAAGCGCACATGGAATGACTCATCTTGAAGCCCAGAACAAGATTAAGGGTTGTACAGGCTCTTTGAATATGACTCTGCAAAGGGCATCT
pan troglodytes	blast					APWGFRLQGGKDFNMPLTISSLKDGGKAAQANVRIGDVVLSIDGINAQGMTHLEAQNKIKGCTGSLNMTLQRAS	GCTCCTTGGGGTTTCCGGCTGCAGGGCGGTAAGGATTTCAACATGCCTCTGACAATCTCTAGTCTAAAAGATGGCGGCAAGGCAGCCCAGGCAAATGTAAGAATAGGCGATGTGGTTCTCAGCATTGATGGAATAAATGCACAAGGAATGACTCATCTTGAAGCCCAGAATAAGATTAAGGGTTGTACAGGCTCTTTGAATATGACTCTGCAAAGAGCATCT
				ENIGMA HOMOLOG LIM 1
ORGANISM	note	Acc. Nr.	EST	genomic location	Exon number	Aa	DNA
homo sapiens	call	AF061258				MCAHCNQVIRGPFLVALGKSWHPEEFNCAHCKNTMAYIGFVEEKGALYCELC	atgtgcgcccattgtaaccaggtcatcagaggaccattcttagtggcactggggaaatcttggcacccagaagaattcaactgcgctcactgcaaaaatacaatggcctacattggatttgtagaggagaaaggagccctgtattgtgagctgtgc
danio rerio	named	BC076551				MCAHCDMVIRGPFLVAMGKSWHPEEFTCAHCSVSLSELGFVEEQGSVYCQHC	atgtgtgctcactgcgacatggtgatcaggggtccatttttggtggcgatgggtaaatcgtggcacccggaggagttcacctgcgctcactgcagtgtttctctgagcgagcttggctttgtggaggaacagggctccgtttactgccagcactgc
c. elegans	***	***	***	***	***	not found
drosophila melanogaster	***	***	***	***	***	not found
xenopus tropicalis	named	BC090094				MCAICNKVIRGPFLLALGKSWHPEEFNCAHCKSSMAEMGFVEEKGGLYCEIC	ATGTGTGCCATCTGCAATAAAGTTATAAGGGGGCCCTTCCTATTGGCTTTGGGGAAATCATGGCACCCAGAAGAATTCAATTGTGCCCACTGCAAATCAAGCATGGCAGAGATGGGGTTTGTTGAAGAGAAGGGTGGCCTGTACTGCGAGATTTGT
xenopus laevis	named	BC081236				MCATCNKAIRGPFLLALGKSWHPEEFNCAHCKSSMAEMGFVEEKGGLYCEIC	acaaatctcgcagtagaggccacctttctcttcaacaaatcccatctcggccatgcttgatttgcagtgggcacagttaaattcttctggatgccacgatttccccaaagccaataggaaagggcctcttatggccttattgcaggtggcacacat
gallus gallus	call	NM_001031149				MCAQCNQVIRGPFLVALGKSWHPEEFNCAHCKTSMAYIGFVEEKGALYCEVC	ATGTGTGCACAGTGCAATCAAGTCATTAGGGGACCTTTCTTGGTGGCCTTGGGGAAGTCATGGCACCCAGAGGAATTTAACTGTGCTCACTGCAAAACTTCCATGGCTTACATTGGATTTGTGGAAGAGAAAGGGGCTCTGTATTGTGAGGTCTGC
tetraodon	blast	x	x			VCNKCKNVIRGPFLVAMGLSWHPEEFTCAHCNSSLAENGFVEEKGQLYCQHC	GTGTGCAACAAGTGCAAGAATGTCATTCGGGGCCCCTTCCTGGTTGCCATGGGTTTGTCCTGGCACCCGGAGGAATTCACCTGCGCCCACTGCAACTCCTCCCTGGCGGAGAACGGGTTCGTGGAGGAGAAAGGCCAGCTGTACTGTCAGCACTGC
fugu	blast					VCNKCKNVIRGPFLVAMGLSWHPEEFTCAHCNSSLVENGFVEEKGQLYCQHC	GTGTGCAACAAGTGCAAGAACGTCATTCGAGGTCCCTTCCTCGTGGCCATGGGTTTGTCGTGGCACCCGGAGGAATTCACCTGTGCCCACTGCAACTCCTCCCTGGTGGAAAATGGCTTCGTGGAGGAGAAGGGCCAGTTGTACTGTCAGCACTGC
mus musculus	call	BC037476				CAHCNQVIRGPFLVALGKSWHPEEFNCAHCKNTMAYIGFVEEKGALYCELC	Tgtgcccactgcaaccaagttatcaggggaccttttcttgtggctctggggaagtcctggcatccagaagaatttaactgtgctcattgcaaaaacacaatggcctacataggctttgtagaggagaagggagcactgtactgtgagctatgc
bos taurus	blast	XM_615950				MCAHCNQVIRGPFLVALGKSWHPEEFNCAHCKNTMAYIGFVEEQGALYCELC	ATGTGTGCCCACTGCAACCAGGTTATCAGGGGACCATTCCTAGTGGCATTGGGGAAATCTTGGCACCCAGAAGAATTTAACTGTGCTCACTGCAAAAATACGATGGCCTACATTGGATTTGTAGAGGAACAGGGAGCCCTGTATTGTGAGCTCTGC
canis familiaris	blast	XM_856700				MCAHCNQVIRGPFLVALGKSWHPEEFNCSHCKNTMAYIGFVEEKGALYCELC	ATGTGTGCCCATTGTAACCAGGTCATCAGGGGACCATTCCTAGTGGCACTGGGGAAATCTTGGCATCCAGAAGAATTTAACTGTTCTCACTGCAAAAATACAATGGCCTACATTGGATTTGTAGAGGAAAAGGGAGCCCTGTATTGTGAGCTGTGC
pan troglodytes	blast					MCAHCNQVIRGPFLVALGKSWHPEEFNCAHCKNTMAYIGFVEEKGALYCEC	ATGTGCGCCCATTGTAACCAGGTCATCAGAGGACCATTCTTAGTGGCACTGGGGAAATCTTGGCACCCAGAAGAATTCAACTGCGCTCACTGCAAAAATACAATGGCCTACATTGGATTTGTAGAGGAGAAAGGAGCCCTGTATTGTGAGCTGTGC
				ENIGMA HOMOLOG LIM 2
ORGANISM	note	Acc. Nr.	EST	genomic location	Exon number	Aa	DNA
homo sapiens	call	AF061258				ECGRCQRKILGEVINALKQTWHVSCFVCVACGKPIRNNVFHLEDGEPYCETD	gaatgtggtcgatgccaaaggaagatccttggagaagtcatcaatgcgttgaaacaaacttggcatgtttcctgttttgtgtgtgtagcctgtggaaagcccattcggaacaatgtttttcacttggaggatggtgaaccctactgtgagactgat
danio rerio	named	BC076551				TCSRCHYKILGEVINALKQTWHVYCFLCASCQQPIRNDTFHLEDGEPYCERD	acctgctcacgctgccattacaagatcctgggggaagtgatcaatgcactcaagcagacgtggcacgtgtattgcttcctgtgcgcttcctgtcagcaacccatcagaaatgatacgtttcacctggaggatggagagccgtactgtgagagagac
c. elegans	***	***	***	***	***	not found
drosophila melanogaster	***	***	***	***	***	not found
xenopus tropicalis	named	BC090094				ECARCQRKILGEVINALKQTWHVSCFVCVACQTPIRNSVFHLEDGEPYCETD	GAATGTGCCCGCTGTCAGAGGAAGATACTCGGTGAAGTCATCAATGCCCTAAAACAGACTTGGCATGTTTCCTGCTTTGTGTGTGTCGCCTGTCAAACTCCTATTCGGAATAGTGTCTTTCATTTAGAAGATGGGGAACCCTACTGCGAAACAGAT
xenopus laevis	named	BC081236				DCARCQRKILGEVINALKQTWHVSCFVCVACHNPIRNSVFHLEDGEPYCETD	atctgtttcacagtagggttccccatcttctaaatgaaagacactattccgaattggattatgacaggcgacacacacgaagcaggaaacatgccaagtctgtttcagggcattgatgacttcaccaagaatcttcctctgacaacgggcacagtc
gallus gallus	call	NM_001031149				ECSKCQRKILGEVINALKQTWHVSCFVCVACHNPIRNNVFHLEDGDPYCETD	GAGTGTTCCAAGTGCCAGCGGAAGATCCTTGGAGAAGTAATAAATGCTTTGAAACAAACTTGGCATGTTTCCTGCTTCGTGTGTGTGGCCTGTCATAACCCCATCCGCAATAATGTCTTCCACTTAGAAGATGGTGATCCCTACTGTGAGACGGAT
tetraodon	blast	x	x			SCARCQHKILGHVMNALKQTWHMSCFVCVACQQPIGNSMFHMEDGQPYCEKD	TCCTGTGCTCGCTGCCAGCACAAGATTCTGGGGCATGTGATGAACGCTCTAAAGCAGACCTGGCACATGTCCTGCTTCGTGTGCGTCGCCTGTCAGCAGCCCATCGGAAACAGCATGTTCCACATGGAGGATGGGCAGCCGTACTGTGAAAAAGAC
fugu	blast					TCARCQHKILGHVMNALKQTWHMSCFVCVACQQPIGNSMFHMEDGQPYCEKD	ACCTGCGCCCGCTGCCAGCACAAGATTCTGGGGCACGTCATGAACGCCCTGAAGCAGACCTGGCACATGTCCTGCTTCGTCTGCGTCGCCTGTCAGCAGCCCATCGGGAACAGCATGTTTCACATGGAGGACGGGCAGCCGTACTGTGAGAAAGAC
mus musculus	call	BC037476				ECGRCQRKILGEVINALKQTWHVSCFVCVACGKPIRNNVFHLEDGEPYCETD	Gaatgtggccggtgccaaaggaagatccttggagaagtcatcaatgctttgaagcagacctggcatgtgtcctgttttgtgtgtgtggcctgtggaaaacccattcgtaataatgttttccacttggaagatggcgagccctactgtgagacagac
bos taurus	blast	XM_615950				ECGRCQRKILGEVINALKQTWHVSCFVCVACGKPIRNNVFHLEDGEPYCETD	GAATGTGGTCGATGCCAAAGGAAGATCCTTGGAGAAGTCATCAATGCTTTGAAACAAACTTGGCACGTTTCCTGTTTTGTGTGTGTGGCCTGTGGAAAGCCTATTCGTAATAATGTTTTTCACTTGGAGGACGGTGAGCCCTACTGTGAGACTGAT
canis familiaris	blast	XM_856700				ECGRCQRKILGEVINALKQTWHVSCFVCVACGKPIRNNVFHLEDGEPYCETD	GAATGTGGTCGATGCCAAAGGAAGATCCTTGGAGAAGTCATCAATGCTTTGAAACAAACTTGGCACGTTTCCTGTTTTGTGTGTGTGGCCTGTGGAAAACCCATTCGTAATAATGTTTTTCATTTGGAGGATGGTGAACCATACTGTGAGACTGAT
pan troglodytes	blast					ECGRCQRKILGEVINALKQTWHVSCFVCVACGKPIRNNVFHLEDGEPYCETD	GAATGTGGTCGATGCCAAAGGAAGATCCTTGGAGAAGTCATCAATGCGTTGAAACAAACTTGGCATGTTTCCTGTTTTGTGTGTGTAGCCTGTGGAAAGCCCATTCGGAACAATGTTTTTCACTTGGAGGATGGTGAACCCTACTGTGAGACTGAT
				ENIGMA HOMOLOG LIM 3
ORGANISM	note	Acc. Nr.	EST	genomic location	Exon number	Aa	DNA
homo sapiens	call	AF061258				ICHGCEFPIEAGDMFLEALGYTWHDTCFVCSVCCESLEGQTFFSKKDKPLCKKH	atatgccatggatgtgaatttcccatagaagctggtgacatgttcctggaagctctgggctacacctggcatgacacttgctttgtatgctcagtgtgttgtgaaagtttggaaggtcagacctttttctccaagaaggacaagcccctgtgtaagaaacat
danio rerio	named	BC076551				GCRGCDFPIEAGDKFLEALGGTWHDTCFVCTVCSVSLEGQTFFSKKGKPLCKKH	ggttgccgtggctgtgatttcccaatagaagcgggagacaagtttctagaggccctgggcggcacctggcacgacacctgcttcgtgtgcacagtgtgcagtgtcagtctggagggtcagaccttcttctccaaaaagggcaaaccgctttgcaagaaacac
c. elegans	***	***	***	***	***	not found
drosophila melanogaster	***	***	***	***	***	not found
xenopus tropicalis	named	BC090094				ICHGCEFPIEAGDRFLEALGHTWHNTCFVCTICCENLEGQTFFSKKDKLLCKKH	ATTTGCCATGGATGTGAATTCCCCATTGAAGCTGGAGACAGGTTCTTGGAAGCTCTTGGACACACCTGGCATAACACCTGTTTTGTATGCACAATATGCTGTGAAAATCTGGAAGGGCAGACCTTTTTCTCCAAGAAGGATAAACTTCTGTGCAAGAAGCAT
xenopus laevis	named	BC081236				ICHGCEFPIEAGDRFLEALGHTWHNTCFVCTICCENLEGQAFFSKKEKLLCKKH	atgcttcttgcacagaagtttctccttcttggagaagaaggcctgcccttccagattttcacaacatattgtgcacacaaaacaggtgttatgccaggtgtgtccgagagcttccaagaacctgtctccagcttcaatagggaattcacatccatggcaaat
gallus gallus	call	NM_001031149				MCHGCEFPIEAGDRFLEALGHTWHDTCFVCSVCNDSLEGQTFFSKKDKPLCKKH	ATGTGCCACGGCTGTGAATTCCCCATTGAAGCTGGAGACAGGTTCCTTGAAGCCCTGGGCCACACTTGGCATGACACTTGCTTTGTATGCTCGGTATGTAATGACAGTTTGGAGGGTCAGACTTTCTTCTCCAAGAAGGACAAGCCACTCTGCAAGAAACAT
tetraodon	blast	x	x			NCHGCDFPIEAGDKFLEALGFTWHDTCFVCAVCSSNLEGQAFFSKKDKPLCKKH	AACTGCCACGGCTGCGACTTCCCCATCGAGGCCGGGGACAAGTTCCTGGAGGCCCTGGGCTTCACCTGGCACGACACCTGCTTCGTGTGCGCGGTCTGCTCCTCAAATCTGGAAGGTCAGGCCTTCTTCTCCAAGAAAGACAAACCCTTGTGCAAGAAACAC
fugu	blast					NCHGCDFPIEAGDKFLEALGFTWHDTCFVCAVCSTNLEGQAFFSKKDKPLCKKH	AACTGCCACGGCTGCGATTTCCCCATCGAGGCCGGGGACAAGTTCCTGGAGGCTCTGGGGTTCACCTGGCACGACACCTGCTTCGTGTGCGCGGTCTGCTCCACGAATCTGGAGGGTCAGGCCTTCTTCTCCAAGAAAGACAAACCCTTGTGCAAGAAGCAC
mus musculus	call	BC037476				ICRGCEFPIEAGDMFLEALGYTWHDTCFVCSVCCESLEGQTFFSKKDKPLCKKH	atatgtcgtggatgtgaattccccatagaggctggtgacatgttcctggaagctctgggatacacttggcatgatacttgctttgtgtgctctgtgtgttgtgaaagtttggaagggcagacatttttctccaagaaggacaagccactttgcaaaaaacat
bos taurus	blast	x	x			ICRGCEFPIEAGDMFLEALGYTWHDTCFVCSVCCESLEGQTFFSKKDKPLCKKH	ATATGCCGTGGATGTGAATTTCCCATAGAAGCTGGCGACATGTTCCTGGAAGCTCTGGGCTATACCTGGCATGACACTTGTTTTGTATGCTCAGTGTGTTGTGAAAGTTTGGAAGGTCAGACCTTTTTCTCTAAGAAGGACAAGCCACTTTGCAAGAAACAT
canis familiaris	blast	XM_856700				ICHGCEFPIEAGDMFLEALGYTWHDTCFVCSVCCESLEGQTFFSKKDKPLCKKH	ATATGCCATGGATGTGAATTTCCCATAGAAGCTGGCGACATGTTCCTGGAAGCTCTGGGCTATACCTGGCATGACACTTGCTTTGTATGCTCAGTATGTTGTGAAAGTTTGGAAGGTCAGACATTTTTCTCCAAGAAGGACAAGCCGCTTTGCAAGAAACAT
pan troglodytes	blast					ICHGCEFPIEAGDMFLEALGYTWHDTCFVCSVCCESLEGQTFFSKKDKPLCKKH	ATATGCCATGGATGTGAATTTCCCATAGAAGCTGGTGACATGTTCCTGGAAGCTCTGGGCTACACCTGGCATGACACTTGCTTTGTATGCTCAGTGTGTTGTGAAAGTTTGGAAGGTCAGACCTTTTTCTCCAAGAAGGACAAGCCCCTGTGTAAGAAACAT

## Sheet: ZASP
				ZASP PDZ
ORGANISM	note	Acc. Nr.	EST	genomic location	Exon number	Aa	DNA
homo sapiens	call	AJ133767				GPWGFRLQGGKDFNMPLTISRITPGSKAAQSQLSQGDLVVAIDGVNTDTMTHLEAQNKIKSASYNLSLTLQKSK	Gggccctggggcttccgtctgcaggggggcaaggacttcaacatgcccctcactatctcccggatcacrccaggcagcaaggcagcccagtcccagctcagccagggtgacctcgtggtggccattgacggcgtcaacacagacaccatgacccacctggaagcccagaacaagatcaagtctgccagctacaacttgagcctcaccctgcagaaatcaaag
danio rerio	call	DQ012167				PPWGFRLQGGKDFNMPLTVSRITPGSKAASSNLIQGDIIVAIDGVSTDGMTHLEAQNKIKSANFNLALTMQRSK	Ccaccttggggcttccggttgcaaggaggcaaggacttcaatatgcccctcaccgtttctaggattacaccggggagcaaggcggcctccagcaatctgatccagggggatatcatcgtggccattgatggggtcagcacagacgggatgacacacctggaggcccaaaacaagatcaagtctgccaacttcaatctggctctcaccatgcaaaggtcaaag
c. elegans	***	***		***	***	not found
drosophila melanogaster	***	***		***	***	not found
xenopus tropicalis	named	BC062490				GPWGFRLQGGKDFNMPLTISRVTPGSKAAQSSVNQGDLVVAIDGVNTDGMTHLEAQNKIKSASYNLGLTLQKSK	ggaccgtggggattccgtctgcaaggaggaaaagactttaacatgcccttgaccatctccagagttaccccaggcagtaaagcagcacagtccagtgtaaaccagggtgacttagtagttgctatcgatggagtcaacacagatggcatgactcatttagaggctcagaacaagattaaatctgccagctacaacttgggtctcacacttcaaaaatcaaag
xenopus laevis	call	BC042340				GPWGFRLQGGKDFNMPLTISRVTPGSKAAQSSINQGDVVVAIDGVNTDGMTHLEAQNKIKSASYNLSLTLQKSK	ggaccgtggggattccgtctgcaaggaggaaaagactttaacatgcccttgaccatctccagagttaccccaggcagtaaagcagcacaatccagtataaaccagggtgacgtagtggttgctatcgatggagtcaacacagacggcatgactcacttagaggctcagaacaagattaaatctgccagctacaacttgagcctcacacttcaaaagtcaaag
gallus gallus	predicted/checked	XM_421495				GPWGFRLQGGKDFNMPLTISRITPGSKAAQSQMNQGDLVVAIDGVNTDSMTHLEAQNKIKSANYNLSLTLQKSK	GGACCATGGGGCTTCCGACTGCAAGGGGGCAAGGACTTCAACATGCCCTTGACGATCTCTAGAATCACCCCTGGCAGCAAGGCAGCACAGTCACAGATGAATCAAGGGGACCTTGTGGTAGCCATTGATGGAGTCAATACTGACAGCATGACTCACTTAGAGGCTCAGAACAAGATCAAGTCAGCCAATTACAACCTGAGCCTCACTCTTCAGAAATCAAAA
tetraodon		CR673723				APWGFRLQGGKDFNMPLTISRITPGSKAVNGSLAQGDIITAIDGLSTEGMTHLEAQNKIKSATNKLTLSMVKSR	Gctccgtggggcttcaggctgcagggcgggaaggacttcaacatgccgctcaccatctccaggataactccaggcagcaaggcggtgaacggcagcctggcccagggggacatcatcacggccatcgacgggctcagcaccgaggggatgacccacctggaggcccagaacaagatcaagtctgccaccaacaaactcaccctcagcatggtgaagtccagg
fugu			EST			APWGFRLQGGKDFNMPLTISRITPGSKAVNGTLAQGDIISAIDGVSTEGMTHLEAQNKIKSATNKLTLSMIKSR	Gcgccctggggcttcaggctgcagggagggaaggacttcaacatgccgctcaccatctccaggataactccaggcagcaaggccgtcaacggcaccttggcccagggggacatcatctcggccatcgacggggtcagcaccgaggggatgacccacctggaggcccagaacaagatcaagtctgccaccaacaagctaacgctcagcatgatcaagtccaga
mus musculus	call	AY206013			2	GPWGFRLQGGKDFNMPLTISRITPGSKAAQSQLSQGDLVVAIDGVNTDTMTHLEAQNKIKSASYNLSLTLQKSK	gggccctggggcttccgtctgcagggaggcaaggacttcaacatgcccctcactatctcccggatcactccaggcagcaaggcagcccagtcccagctcagccaaggagacctggtggtggccattgatggcgtcaacacagacaccatgacccacctggaggcccagaacaagatcaagtcggccagctacaacctgagcctcactctacagaagtccaag
bos taurus	blast	x	BM986138			GPWGFRLQGGKDFNMPLTISRITPGSKAAQSQLSQGDLVVAIDGVNTDTMTHLEAQNKIKSASYNLSLTLQKSK	GGGCCCTGGGGCTTCCGCCTGCAGGGCGGCAAGGACTTCAACATGCCGCTCACCATCTCCCGGATCACACCAGGCAGCAAGGCCGCCCAGTCCCAGCTCAGCCAGGGTGACCTTGTGGTGGCCATTGACGGCGTCAACACAGATACCATGACCCACCTGGAGGCCCAGAACAAGATCAAGTCTGCCAGCTACAACCTGAGTCTCACGCTGCAGAAGTCAAAG
canis familiaris	predicted/checked	XM_536411				GPWGFRLQGGKDFNMPLTISRITPGSKAAQSQLSQGDLVVAIDGVNTDTMTHLEAQNKIKSASYNLSLTLQKSK	GGGCCCTGGGGCTTCCGTCTCCAGGGGGGCAAGGACTTCAACATGCCGCTCACTATCTCCCGGATCACACCAGGAAGCAAGGCCGCCCAGTCCCAGCTCAGCCAGGGTGACCTCGTGGTAGCCATCGATGGAGTCAACACAGACACCATGACCCACCTGGAAGCCCAGAACAAGATCAAGTCTGCCAGCTACAACCTGAGTCTCACGCTGCAGAAGTCGAAG
pan troglodytes	predicted/checked					GPWGFRLQGGKDFNMPLTISRITPGSKAAQSQLSQGDLVVAIDGVNTDTMTHLEAQNKIKSASYNLSLTLQK	GGGCCCTGGGGCTTCCGTCTGCAGGGGGGCAAGGACTTCAACATGCCCCTCACTATCTCCCGGATCACACCAGGCAGCAAGGCAGCCCAGTCCCAGCTCAGCCAGGGTGACCTCGTGGTGGCCATTGACGGCGTCAACACAGACACCATGACCCACCTGGAAGCCCAGAACAAGATCAAGTCTGCCAGCTACAACTTGAGCCTCACCCTGCAGAAG
				ZASP LIM 1
ORGANISM	note	Acc. Nr.	EST	genomic location	Exon number	Aa	DNA
homo sapiens	call	AJ133767				LCGHCNNVIRGPFLVAMGRSWHPEEFTCAYCKTSLADVCFVEEQNNVYCERC	ctctgcggtcactgcaacaatgtcatccggggcccatttctggtagccatgggccgttcttggcaccctgaagagttcacctgtgcctactgcaagacttccctggcagatgtgtgctttgtggaagagcagaacaacgtttactgtgagcgatgt
danio rerio	call	DQ012167				LCATCNNIIRGPFLVALGRSWHPEEFNCHYCHTSLADVSFVEEQNNVYCENC	ttgtgtgctacctgcaacaatatcatcaggggaccattcctggtggcattgggtcgttcctggcatccagaggagttcaactgccattactgccacacatctctggctgatgtcagttttgtggaggagcagaataatgtttactgtgagaactgc
c. elegans	***	***		***	***	not found
drosophila melanogaster	***	***		***	***	not found
xenopus tropicalis	blast	BC062490				LCASCNSIIRGPFLVAMGRSWHPEEFNCAHCKTSLADVSFVEEQKGVYCERC	CTTTGTGCCAGCTGCAACAGCATAATTCGAGGGCCTTTCCTGGTGGCCATGGGTCGGTCATGGCACCCTGAAGAGTTTAATTGTGCTCACTGTAAGACATCTCTGGCTGATGTGAGCTTTGTGGAAGAACAGAAGGGTGTTTACTGTGAGCGCTGC
xenopus laevis		x	x			not found
gallus gallus	predicted/checked	XM_421495				LCGHCNSIIRGPFLVAMGRSWHPEEFNCAYCKTSLADMCFVEEQNSVYCERC	CTCTGTGGGCACTGCAACAGCATCATTCGGGGTCCTTTCCTGGTAGCCATGGGTCGCTCTTGGCACCCAGAAGAATTCAACTGTGCTTACTGCAAGACATCCTTGGCCGATATGTGCTTTGTGGAAGAGCAGAACAGCGTATACTGTGAGCGCTGT
tetraodon	blast	x				LCGACNSVIRGPFLVALGRSWHPEEFTCHYCHASLADVSFVEEQNNVYCENC	CTGTGTGGAGCCTGCAACAGCGTCATCAGGGGCCCCTTCCTGGTGGCCCTGGGCAGGTCCTGGCACCCCGAGGAGTTCACCTGCCACTACTGCCACGCCTCCCTGGCCGACGTCAGCTTCGTGGAGGAGCAGAACAACGTGTACTGTGAGAACTGC
fugu	blast					LCGACNSVIRGPFLVALGRSWHPEEFNCHYCHMSLADVSFVEEQNNVYCENC	CTGTGTGGAGCCTGCAACAGCGTCATCAGGGGGCCGTTCCTGGTGGCCCTTGGCAGGTCCTGGCACCCTGAGGAGTTTAACTGTCACTATTGTCACATGTCTCTGGCTGACGTGAGCTTTGTTGAGGAGCAGAACAATGTGTACTGTGAGAACTGC
mus musculus	call	AY206013			2	LCGHCNNVIRGPFLVAMGRSWHPEEFNCAYCKTSLADVCFVEEQNNVYCERC	ctctgtgggcactgtaacaatgtcatcaggggcccttttctggtggccatgggccgctcttggcacccagaagagttcaattgtgcctactgcaagacctccctagcagatgtgtgctttgtggaggagcagaacaacgtttactgcgagcggtgt
bos taurus	blast	x				LCGHCNSIIRGPFLVAMGRSWHPEEFNCAYCKASLADVCFVEEQNNVYCERC	CTCTGTGGCCACTGCAACAGCATCATCCGGGGCCCCTTTCTGGTAGCCATGGGCCGTTCCTGGCATCCGGAAGAGTTCAACTGTGCCTACTGCAAGGCCTCCCTGGCAGATGTGTGCTTTGTAGAGGAGCAGAACAACGTTTACTGTGAGCGGTGT
canis familiaris	predicted/checked	XM_536411				LCGHCNNVIRGPFLVAMGRSWHPEEFNCAYCKTSLADVCFVEEQSNVYCERC	CTCTGCGGCCACTGCAACAACGTCATCAGGGGCCCCTTTCTGGTAGCCATGGGCCGTTCCTGGCACCCGGAGGAGTTCAATTGCGCCTACTGCAAGACCTCCCTGGCGGACGTGTGCTTCGTGGAGGAGCAGAGCAACGTTTACTGCGAGCGCTGT
pan troglodytes	predicted/checked					LCGHCNNVIRGPFLVAMGRSWHPEEFTCAYCKTSLADVCFVEEQNNVYCERC	CTCTGCGGTCACTGCAACAATGTCATCCGGGGCCCATTTCTGGTAGCCATGGGCCGTTCTTGGCACCCTGAAGAGTTCACCTGTGCCTACTGCAAGACTTCCCTGGCAGATGTGTGCTTTGTGGAAGAGCAGAACAACGTTTACTGTGAGCGATGT
				ZASP LIM 2
ORGANISM	note	Acc. Nr.	EST	genomic location	Exon number	Aa	DNA
homo sapiens	call	AJ133767				LCAKCNTKIMGEVMHALRQTWHTTCFVCAACKKPFGNSLFHMEDGEPYCEKD	Ctgtgtgccaagtgcaacaccaaaattatgggggaagtaatgcatgccttgagacagacatggcacaccacctgcttcgtctgtgcggcctgcaagaagccttttgggaacagcctcttccacatggaagacggggagccctactgcgagaaagac
danio rerio	call	DQ012167				TCARCSTKIMGEVMHALRQTWHTTCFVCAACGKPFGNSLFHMEDGEPYCEKD	acctgtgcccgctgcagcaccaagatcatgggagaagtgatgcatgcactgcggcagacctggcacaccacatgctttgtgtgtgcggcctgtggaaagccttttggaaacagcctcttccatatggaggatggtgagccgtactgtgagaaagat
c. elegans	***	***		***	***	not found
drosophila melanogaster	***	***		***	***	not found
xenopus tropicalis	blast	BC062490				TCARCNTKIMGEVMHALRQTWHTTCFVCAACRKPFGNSLFHMEDGEPYCEKD	ACTTGTGCCCGTTGCAACACGAAAATTATGGGGGAAGTGATGCATGCCCTAAGACAGACTTGGCACACTACTTGCTTTGTCTGTGCAGCATGTAGAAAGCCATTTGGTAATAGCCTTTTCCATATGGAGGATGGAGAACCATACTGCGAAAAAGAT
xenopus laevis		x	x			not found
gallus gallus	predicted/checked	XM_421495				TCSRCHTKIMGEVMHALRQTWHTSCFVCAACKKPFGNSLFHMEDGEPYCEKD	ACCTGTTCCAGATGCCACACTAAGATCATGGGGGAAGTGATGCATGCCCTAAGACAGACTTGGCACACGAGTTGCTTTGTTTGTGCTGCTTGTAAGAAGCCATTTGGGAATAGCCTCTTCCACATGGAAGATGGAGAACCTTACTGTGAGAAAGAT
tetraodon	blast	x				TCARCSTKIMGEVMHALRQTWHTSCFVCAACGRAFGNSLFHMEDGEPYCEKD	ACCTGCGCCCGCTGCAGCACCAAGATCATGGGGGAAGTGATGCACGCCCTGCGGCAGACCTGGCACACCAGCTGCTTCGTCTGCGCCGCCTGTGGGCGGGCCTTCGGGAACAGCCTGTTCCACATGGAGGACGGCGAGCCCTACTGTGAGAAGGAC
fugu	blast					TCARCNTKIMGEVMHALRQTWHTTCFVCAACGKAFGNSLFHMEDGEPYCEK D	ACCTGTGCTCGCTGCAACACCAAGATCATGGGGGAAGTGATGCACGCTCTCCGGCAAACCTGGCACACCACATGCTTTGTTTGTGCTGCTTGTGGAAAGGCATTTGGAAACAGTCTGTTCCACATGGAGGACGGTGAACCGTATTGTGAGAAAG
mus musculus	call	AY206013			2	ICAKCNTKIMGEVMHALRQTWHTTCFVCAACKKPFGNSLFHMEDGEPYCEKD	atctgtgccaaatgtaacaccaaaatcatgggggaagtgatgcacgctctgcgacagacatggcacaccacctgctttgtctgtgcagcctgcaagaagccctttgggaacagcctcttccacatggaggatggagagccatactgtgagaaagac
bos taurus	blast	x				VCAKCNTKIMGEVMHALRQTWHTTCFVCAACKKPFGNSLFHMEDGEPYCEKD	GTCTGTGCCAAGTGTAACACCAAAATCATGGGGGAAGTGATGCATGCCTTGAGGCAGACATGGCATACCACCTGCTTCGTCTGTGCGGCCTGCAAGAAGCCCTTCGGGAACAGCCTCTTCCACATGGAGGATGGGGAGCCCTACTGTGAGAAAGAC
canis familiaris	predicted/checked	XM_536411				ICAKCNTKIMGEVMHALRQTWHTTCFVCAACKKPFGNSLFHMEDGEPYCEKD	ATCTGCGCCAAGTGCAACACCAAAATCATGGGGGAAGTGATGCACGCCCTGCGGCAGACTTGGCACACCACCTGCTTCGTCTGCGCAGCTTGCAAAAAGCCCTTCGGGAACAGCCTCTTCCACATGGAAGACGGGGAGCCCTACTGTGAGAAAGAC
pan troglodytes	predicted/checked					LCAKCNTKIMG	Ctgtgtgccaagtgcaacaccaaaattatgggg
				ZASP LIM 3
ORGANISM	note	Acc. Nr.	EST	genomic location	Exon number	Aa	DNA
homo sapiens	call	AJ133767				KCHGCDFPVEAGDKFIEALGHTWHDTCFICAVCHVNLEGQPFYSKKDRPLCKKH	aagtgccatggctgcgatttccccgtggaggctggcgacaagtttatcgaagccctgggccacacttggcatgacacctgcttcatttgcgcagtctgccatgtgaatctggaggggcagccgttctactccaagaaggacagacccctgtgcaagaagcac
danio rerio	call	DQ012167				KCHGCDFPVEAGDKFIEALGHTWHDTCFVCAVCHVNLEGQPFYSKKDKPLCKKH	aagtgccatggctgtgacttccctgttgaagcaggagacaaatttatcgaagctcttggccacacatggcacgatacctgctttgtttgtgcggtctgccacgtcaacctggaaggacaaccgttctactccaagaaggacaagcctttatgcaagaagcat
c. elegans	***	***		***	***	not found
drosophila melanogaster	***	***		***	***	not found
xenopus tropicalis	blast	BC062490				KCHGCDFPVEAGDKFIEALGHTWHDTCFICAVCHVNLEGQPFYSKKDKPLCKKH	AAATGCCATGGGTGTGATTTCCCAGTGGAGGCAGGAGATAAGTTCATTGAAGCTCTTGGACATACATGGCATGATACCTGTTTCATCTGTGCTGTTTGTCATGTGAATTTGGAAGGGCAACCATTTTACTCCAAGAAGGATAAGCCCCTCTGCAAGAAACAT
xenopus laevis		x	x			not found
gallus gallus	predicted/checked	XM_421495				KCHGCDFPVEAGDKFIEALGHTWHDTCFICAVCHVNLEGQPFYSKKDKPLCKKH	AAATGCCATGGCTGTGATTTTCCTGTTGAAGCTGGAGATAAATTCATTGAAGCCCTTGGACATACTTGGCATGATACCTGCTTCATCTGTGCTGTATGCCACGTGAATTTGGAAGGTCAACCATTCTACTCCAAGAAGGATAAGCCACTGTGCAAGAAGCAC
tetraodon	blast	x				KCHGCDFPVEAGDKFIEALGHTWHDTCFVCAVCHVNLEGQPFYSKKDKPLCKKH	AAGTGTCACGGCTGCGACTTCCCCGTGGAAGCTGGAGACAAGTTCATCGAGGCTCTGGGTCACACCTGGCACGACACCTGCTTCGTGTGTGCGGTATGCCACGTGAACCTGGAGGGTCAGCCGTTCTACTCCAAGAAGGACAAACCTCTGTGCAAGAAGCAC
fugu	blast					KCHGCDFPVEAGDKFIEALGHTWHDTCFVCAVCHVNLEGQPFYSKKDKPLCKKH	AAATGTCATGGCTGTGACTTCCCTGTTGAAGCTGGTGATAAGTTCATCGAGGCTTTGGGTCACACCTGGCACGATACCTGTTTCGTCTGTGCGGTTTGCCATGTAAACCTCGAGGGTCAACCTTTCTATTCCAAGAAGGACAAACCCCTGTGCAAGAAGCAT
mus musculus	call	AY206013			2	KCHGCDFPVEAGDKFIEALGHTWHDTCFICAVCHVNLEGQPFYSKKDKPLCKKH	aagtgccatggatgcgatttccctgtggaagctggtgacaagtttatcgaggccctggggcacacctggcatgacacctgcttcatttgtgcggtctgccacgtgaatctggagggtcagccattctactctaagaaagacaaaccactgtgcaagaagcac
bos taurus	blast	x				KCHGCDFPVEAGDKFIEALGHTWHDTCFICAVCHVNLEGQPFYSKKDKPLCKKH	AAGTGTCACGGCTGTGATTTCCCCGTGGAGGCCGGCGACAAGTTTATCGAAGCCCTGGGCCACACCTGGCATGACACCTGCTTCATTTGCGCGGTCTGCCACGTGAATCTGGAGGGGCAGCCATTCTACTCCAAGAAGGACAAACCCCTGTGCAAGAAGCAT
canis familiaris	predicted/checked	XM_536411				KCHGCDFPVEAGDKFIEALGHTWHDTCFICAVCHVNLEGQPFYSKKDKPLCKKH	AAGTGTCATGGCTGTGATTTCCCTGTGGAGGCCGGCGACAAGTTTATCGAAGCCCTGGGGCATACCTGGCACGACACCTGCTTCATCTGCGCAGTGTGCCACGTGAATCTGGAGGGACAGCCGTTCTACTCCAAGAAGGACAAGCCCCTGTGCAAGAAGCAC
pan troglodytes	predicted/checked					KCHGCDFPVEAGDKFIEALGHTWHDTCFICAVCSLLQVCHVNLEGQPFYSKKDRPLCKKH	AAGTGCCATGGCTGCGATTTCCCCGTGGAGGCTGGCGACAAGTTTATCGAAGCCCTGGGCCACACTTGGCACGACACCTGCTTCATTTGCGCAGTCTGTTCTCTGCTCCAGGTCTGCCATGTGAATCTGGAGGGGCAGCCGTTCTACTCCAAGAAGGACAGACCCCTGTGCAAGAAGCAT
				ZM Domain 1
ORGANISM	note	Acc. Nr.	EST	genomic location	Exon number	Aa	DNA
homo sapiens	call	AJ133767				TIIHAQYNTPISMYSQDAIMDAIAGQ	accatcatccatgcgcagtacaacacgcccatcagcatgtattcccaggatgccatcatggatgccatcgctgggcag
danio rerio	call	DQ012166				TIIHAQYNTPISMYSQDAIMDAIAGQ	accatcatccatgcccagtacaacacccccatcagcatgtactcccaggatgctataatggatgccatcgctggtcag
c. elegans	***	***		***	***	not found
drosophila melanogaster	***	***		***	***	not found
xenopus tropicalis	named	BC062490				TIIHAQYNTPISMYSQDAIMDAIAGQ	actattattcatgcacagtataacaccccaatcagcatgtattcccaggatgccattatggatgctattgctggccaag
xenopus laevis	call	BC042340				TIIHAQYNTPISMYSQDAIMDAIAGQ	actatcattcacgcacagtacaacaccccaatcagcatgtattcccaggatgccattatggatgctattgctggccaa
gallus gallus	predicted/checked	XM_421495				TIIHAQYNTPISMYSQDAIMDAIAGQ	ACTATAATTCACGCCCAGTATAACACCCCAATCAGCATGTATTCCCAAGATGCCATCATGGATGCAATTGCAGGCCAG
tetraodon	checked	x	CR686775			TIVHAQYNTPISMYSQDAIMDAIAGQ	ACCATCGTCCACGCCCAGTACAACACGCCAATCAGCATGTACTCACAGGACGCCATCATGGACGCCATCGCCGGGCAG
fugu	blast					TIIHAQYNTPIGIYSQDAIMDVIAGQ	ACCATCATCCACGCCCAGTACAACACACCCATTGGCATTTACTCACAGGACGCCATCATGGACGTCATCGCTGGGCAG
mus musculus	call	AY206013				TIIHAQYNTPISMYSQDAIMDAIAGQ	actatcatccacgctcagtacaacaccccgatcagcatgtactcacaggatgctatcatggacgccatcgcggggcagg
bos taurus	found in EST	x	BM986138			TIIHAQYNTPISMYSQDAIMDAIAGQ	accatcatccacgcgcagtacaacacgcccatcagcatgtactcccaggacgccatcatggacgccatcgccgggcag
canis familiaris	predicted/checked	XM_536411				TIIHAQYNTPISMYSQDAIMDAIAGQ	ACCATCATCCACGCGCAGTACAACACGCCCATCAGCATGTACTCCCAGGACGCCATCATGGACGCCATTGCTGGGCAG
pan troglodytes	predicted/checked					TIIHAQYNTPISMYSQDAIMDAIAGQ	ACCATCATCCATGCGCAGTACAACACGCCCATCAGCATGTATTCCCAGGATGCCATCATGGACGCCATCGCTGGGCAG
				ZM Domain 0
ORGANISM	note	Acc. Nr.	EST	genomic location	Exon number	Aa	DNA
homo sapiens	call	AF276809				SSQPRQYNNPIGLYSAETLREMAQMY	tcgagccagccgaggcaatataacaaccccattggcctgtactcggcagagaccctgagggagatggctcagatgtac
danio rerio	call	DQ012158				RQKSQQYNSPIGLYSAETLREMAMLQ	agacagaaaagccagcagtataactcccccatcggcctgtactctgctgagacactgagagaaatggccatgttgcag
c. elegans	***	***		***	***	not found
drosophila melanogaster	***	***		***	***	not found
xenopus tropicalis	blast					PSKNRLYNNPVGLYSAETLNEMAEMH	CCATCTAAGAATCGACTATATAACAACCCTGTTGGGCTTTACTCAGCAGAGACTTTGAACGAAATGGCGGAAATGCAT
xenopus laevis	***	***		***	***	not found
gallus gallus	predicted/blast	XM_421495				LSPARQYNNPIGLYSAETLREMAEMH	CTGAGCCCTGCAAGGCAATATAACAACCCTATTGGCCTTTACTCAGCAGAAACTCTAAGGGAAATGGCTGAGATGCAT
tetraodon	blast					PAHRKQYNCPIGLYSEDTLREMAAIQ	CCCGCCCACAGGAAGCAATATAACTGCCCGATCGGCCTGTACTCAGAGGACACTCTGAGAGAGATGGCGGCTATTCAG
fugu	blast					PAHRKQYNCPIGLYSEDTLREMAAIQ	CCCGCCCACAAGAAGCAATATAACTCCCCGATTGGCCTGTACTCAGAGGACACTCTGAGAGAGATGACGGCTTTTCAG
mus musculus	blast					PSQPRQYNNPIGLYSAETLREMAQMY	CCCAGCCAACCGAGGCAATATAACAACCCCATTGGCCTGTACTCAGCAGAGACCCTGAGGGAGATGGCTCAGATGTAT
bos taurus	blast					SSQPRQYNNPIGLYSAETLREMAQMY	TCGAGCCAGCCAAGGCAGTATAACAACCCCATTGGCCTGTACTCGGCAGAGACCCTGAGGGAGATGGCTCAGATGTAT
canis familiaris	predicted/blast	XM_536411				QGRPAQYNNPIGLYSAETLREMAQVY	CAGGGCAGGCCCGCGCAGTACAACAACCCCATTGGGCTGTACTCGGCCGAGACCCTGAGGGAGATGGCTCAGGTGTAT
pan troglodytes	predicted/checked					SSQPRQYNNPIGLYSAETLREMAQMY	TCGAGCCAGCCGAGGCAATATAACAACCCCATTGGCCTGTACTCGGCAGAGACCCTGAGGGAGATGGCTCAGATGTAC

## Sheet: LIMK1
				LIMK1 PDZ
ORGANISM	note	Acc. Nr.	EST	genomic location	Exon number	Aa	DNA
homo sapiens	call	D26309			3	RGLSVSIDPPHGPPGCGTEHSHTVRVQGVDPGCMSPDVKNSIHVGDRILEINGTPIRNVPLDEIDLLIQETSRLLQLTLEHDP	cgtggactttcagtctccattgaccccccgcacggcccaccgggctgtggcaccgagcactcacacaccgtccgcgtccagggagtggatccgggctgcatgagcccagatgtgaagaattccatccacgtcggagaccggatcttggaaatcaatggcacgcccatccgaaatgtgcccctggacgagattgacctgctgattcaggaaaccagccgcctgctccagctgaccctcgagcatgaccct
danio rerio	blast	DQ679229.				RGFSVSIDQASSPNGYSPEHKRTVRVSQVYPDCISPDVKNSIHVGDRILEINGTPIQNVLWTRIDLLIQETSRLLQLTIEHDP	AGAGGATTCTCCGTGTCCATCGATCAGGCCTCCAGTCCCAACGGATACAGCCCTGAACACAAACGCACCGTCAGAGTCTCACAGGTGTACCCAGACTGCATCAGTCCGGATGTCAAGAACTCTATTCATGTTGGCGATCGCATCCTGGAGATCAATGGAACGCCAATCCAGAATGTTCTTTGGACGAGGATCGATCTGCTGATCCAAGAGACCAGTCGTCTGCTGCAGTTGACCATAGAGCACGATCCC
c. elegans	***	***	***	***	***	not found
drosophila melanogaster	call	NM_078584				RVDGVALDDGCPTVRITDLFCNFFLWLTSMAEQCCGAPYRIDVNLTNLHIGDRILEVNGTPVSDSSVEQIDKLIRSNEKMLQLTVEHDP	agggtcgacggagtggccctcgacgatggttgtcccacggtccgcattacagacttgttctgtaacttcttcttgtggctaacctcgatggcggaacagtgctgtggggcgccttatagaattgatgtgaatcttacaaatctgcatattggagataggatattggaggtgaacggcacaccagttagtgattcgtccgtggaacagatcgacaaattgatacggagtaatgagaagatgcttcagctgaccgtggagcatgatccg
anopheles gambiae	named	XM_320802				KPSGVKGVANGCKSVRISEVTLNSDLMALRVGDKVLEVNGTPVRDVPLESLQNLIEASAGKALQLTVEHDP	aaaccgtccggcgtgaagggtgttgccaacggatgcaaaagcgttcgcatatcggaagtaacgctgaactcagatctgatggccctgcgggtcggcgacaaggtgctggaagtgaacggtacacccgtgcgcgatgtaccgctggaaagtttgcaaaatctcatcgaagcttcggccggcaaagccctgcagcttacggtcgagcacgatccg
xenopus tropicalis	blast	x				RGLSVSITPSCAEHSHTVRVCRLDTDCLSPDIQSTIHIGDRILEINGTPIRSVPLDEIDVLIQETSRLLQLTIEHDP	CGTGGCTTGTCTGTTTCTATCACGCCATCATGCGCAGAGCACTCTCACACTGTGCGAGTCTGTAGGCTTGATACAGATTGTTTGAGTCCTGACATCCAAAGCACAATCCATATTGGAGATCGAATCCTTGAGATTAATGGTACCCCAATTCGTAGTGTTCCCTTGGATGAGATTGATGTTCTGATACAGGAAACAAGCCGCCTTCTGCAGCTGACTATCGAGCATGACCCT
xenopus laevis	call	AB001469				RGLSVSITPSCAEHSHTVRVTELDADFLGPDIQSSIHIGDRILEINGTPIRSVPLDEIDVLIQETSRLLQLTIEHDP	cgcggcctctccgtttctatcacgccatcctgtgcagagcactctcacactgtgcgagtcactgagcttgatgcagactttttgggtcctgacattcaaagctcaatccatatcggagatcgaatccttgagataaatggtaccccaattcgtagtgttcccttggatgagattgatgttctgatacaggagacaagccgcctcctgcagctgacaattgagcatgaccct
gallus gallus	call	AB073752				GKRGFSVSIDPHCGAQGCGAEHSRTVRVREVDPDCISPDVKNSIHVGDRILEINGTPIGHVPLDEIDLLIQETSRLLQLTIEHDP	ggcaagcgtggcttctccgtttccatcgacccgcactgcggtgcccagggctgcggcgctgagcattcacgcactgtccgcgtccgagaggtggacccagattgcatcagccccgatgtgaagaactccatccacgtgggtgaccgcatcctggagatcaatggcacgcccattggccacgtcccactggatgagatcgacctgctgatccaggagaccagccgcctgctgcagctgaccattgagcacgacccc
tetraodon	blast	x				RGFSVAIDQPIGPAGRLSPENTHTLRVSQVDADCISPSVKNSIHVGDRILEINGTPVHNLILSQIDSLIQETSQRLQLTIEHDP	CGAGGTTTCTCCGTGGCCATTGACCAGCCGATCGGCCCGGCCGGCCGCCTCAGTCCTGAAAACACACACACTCTCCGGGTGTCCCAGGTGGATGCAGACTGCATCAGTCCTAGTGTGAAAAACTCCATTCATGTTGGAGATAGAATTCTGGAGATCAACGGGACGCCCGTTCACAACCTTATCCTTTCCCAGATTGATTCACTGATCCAGGAAACGAGTCAGCGGCTGCAGCTGACCATCGAACATGACCCT
fugu	blast					RGFSVVVDQPISPPDGFGQEKGHTLRVSQVDVDFISPNVKNSIHVGDRILEINGTPIHNIIDLLIQETSQLLQLTIEHDP	CGAGGGTTCTCTGTGGTGGTTGACCAGCCGATCAGCCCGCCCGATGGCTTCGGTCAGGAGAAAGGACATACTCTCCGAGTCTCCCAGGTCGATGTAGACTTCATCAGCCCTAATGTGAAAAACTCCATTCATGTTGGAGACAGAATTCTGGAGATCAATGGGACACCCATTCACAACATTATTGATTTGCTGATCCAGGAAACTAGTCAGCTGCTGCAGCTCACCATCGAACATGACCCC
mus musculus	call	NM_010717			3	RGLSVSIDPPHGPPGCGTEHSHTVRVQGVDPGCMSPDVKNSIHVGDRILEINGTPIRNVPLDEIDLLIQETSRLLQLTLEHDP	cgaggcctgtctgtctccatcgacccccctcacggcccaccaggatgtggcacggagcattcgcacactgtccgagtccaaggagtggacccaggctgcatgagcccagatgtgaagaattccatccacgttggagaccggatcttggaaatcaatggcacgcccatccggaatgtgccgctggacgagatcgacttgctgatccaggagaccagccgcctgctccagctgaccctcgagcacgaccccca
bos taurus	predicted/checked	XM_599104				RGLSVSIDPPHGLPGCSTEHSHTVRVQGVDPGCMSPDVKNSIHVGDRILEINGTPIRNVPLDEIDLLIQETSRLLQLTLEHDP	CGTGGCCTCTCGGTCTCCATCGACCCCCCTCACGGCCTGCCGGGCTGCAGCACGGAGCACTCTCACACCGTCCGCGTCCAGGGAGTGGACCCAGGCTGCATGAGCCCGGATGTGAAGAATTCCATCCATGTCGGGGACCGGATCCTGGAAATCAATGGCACCCCCATCCGGAACGTGCCCCTGGACGAGATTGATCTGCTGATCCAGGAAACCAGCCGCCTGCTGCAGCTGACTCTGGAACATGACCCC
canis familiaris	blast	x				RGLSVSIDPAHGPPGCSTEHSHTVRVQGVDPGCMSPDVKNSIHVGDRILEINGTPIRNVPLDEIDLLIQETSRLLQLTLEHDPHD	CGTGGCCTGTCGGTCTCCATTGACCCCGCCCACGGCCCGCCAGGCTGCAGCACAGAGCACTCCCACACCGTCCGCGTCCAGGGAGTGGACCCAGGCTGCATGAGCCCAGATGTGAAGAATTCCATCCACGTGGGAGACCGGATCCTCGAAATCAATGGCACACCCATCCGGAACGTGCCCCTGGATGAGATTGATCTGCTGATCCAGGAAACCAGCCGCCTGCTCCAGCTAACTCTTGAGCATGACCCCCATGAC
pan troglodytes	predicted/checked					RGLSVSIDPPHGPPGCGTEHSHTVRVQGVDPGCMSPDVKNSIHVGDRILEINGTPIRNVPLDEIDLLIQETSRLLQLTLEHDP	CGTGGACTTTCAGTCTCCATCGACCCCCCGCACGGCCCACCGGGCTGTGGCACCGAGCACTCACACACCGTCCGCGTCCAGGGAGTGGATCCGGGCTGCATGAGCCCAGATGTGAAGAATTCCATCCACGTCGGAGACCGGATCTTGGAAATCAATGGCACACCCATCCGAAATGTGCCCCTGGACGAGATTGACCTGCTGATTCAGGAAACCAGCCGCCTGCTCCAGCTGACCCTCGAGCATGACCCT
ciona intestinalis	***	***	***	***	***	not found
ciona savignyi	***	***	***	***	***	not found
				LIMK 1 LIM 1
ORGANISM	note	Acc. Nr.	EST	genomic location	Exon number	Aa	DNA
homo sapiens	call	D26309			2	VCASCGQRIYDGQYLQALNADWHADCFRCCDCSASLSHQYYEKDGQLFCKKD	Gtgtgtgcaagctgcggccagaggatctatgatggccagtacctccaggccctgaacgcggactggcacgcagactgcttcaggtgttgtgactgcagtgcctccctgtcgcaccagtactatgagaaggatgggcagctcttctgcaagaaggac
danio rerio	blast	DQ679229.				VCSGCGQQIYDDQYLQALSSDWHTLCFRCCECGSSLSHWYYEKDGRLFCKKD	GTGTGTTCGGGATGTGGACAGCAGATCTACGATGATCAGTATCTACAGGCGCTCAGCAGCGACTGGCACACGCTCTGCTTCAGGTGCTGTGAGTGTGGATCGTCTCTCTCGCACTGGTACTATGAGAAGGACGGACGGCTCTTCTGTAAGAAGGAC
c. elegans	***	***	***	***	***	not found
drosophila melanogaster	call	NM_078584				LCAHCRGQLLPHPEEPIVMALGQQWHCDCFRCSVCEGHLHNWYFEREGLLYCRED	ttgtgcgcccattgtcggggtcaactactgccacatccagaggagccaatcgtgatggctctcggccagcaatggcactgcgattgctttcgctgctccgtttgcgagggccatctgcataactggtacttcgaacgggagggcttactgtactgtcgtgaggat
anopheles gambiae	named	XM_320802				CASCYNAIEPEQHVAAVGQLWHAECFRCSVCDARLSSWYFEKDGLLFCRDD	tgtgctagctgctacaacgcgatagaaccggaacagcatgtggccgccgtcggtcagctgtggcacgcggaatgctttagatgttcggtttgcgatgcacgactgtcgagctggtactttgagaaggatggactgctgttctgccgggatgac
xenopus tropicalis	blast	x				VCASCGQSIYDGCYLQALALDWHSDCFRCSDCGVSLSHRYYEKDGRLFCKKH	GTGTGTGCCAGTTGTGGACAGAGTATTTATGATGGGTGCTATTTGCAGGCATTGGCATTGGATTGGCACTCTGATTGCTTCAGATGTAGTGACTGCGGTGTGTCCTTGTCCCACCGATATTACGAGAAGGATGGGAGGTTGTTCTGCAAGAAGCAC
xenopus laevis	call	AB001469				LCASCGQSIYDGCYLQALALDWHSDCFRCSDCGVSLSHRYYEKDGRLFCKKH	ttgtgtgccagttgtggacaaagtatttatgatgggtgctatttgcaggccttggcattggactggcactctgattgcttcagatgtagtgactgcggtgtgtccttgtcccaccgatattatgagaaggatggaaggttgttctgcaaaaagcac
gallus gallus	call	AB073752				VCASCGQGIFDGQYLQALNADWHADCFRCGECGASLSHQYYEKDGRLYCKKD	Gtgtgtgcgagctgcggccagggcatcttcgatgggcagtacctgcaggcgctgaacgccgactggcacgccgactgcttcaggtgcggtgagtgcggggcctcgctgtcccaccagtactacgagaaggatgggcggctgtactgcaagaaggac
tetraodon	blast	x				VCAACKQRIYDEQYLQALNSDWHAICFRCCECSASLSRWYYEKDGQLFCKND	GTTTGTGCGGCGTGCAAACAGAGGATTTACGATGAGCAGTACCTCCAGGCGCTCAACAGCGACTGGCACGCCATCTGCTTCAGATGTTGTGAGTGCAGCGCGTCCCTCTCTCGCTGGTATTATGAAAAAGATGGGCAGCTCTTCTGCAAGAACGAC
fugu	blast					VCAACKQRIYDEQYLQALNSDWHAICFRCCECSASLSRWYYEKDGRLFCKND	GTTTGTGCGGCCTGTAAACAGAGAATTTACGATGAGCAGTACCTCCAAGCGCTCAACAGTGACTGGCACGCCATCTGCTTCAGATGTTGTGAGTGCAGCGCATCTCTTTCT CGCTGGTATTATGAAAAAGATGGAAGGCTCTTCTGCAAGAACGAC
mus musculus	call	NM_010717			2	VCASCGQRIYDGQYLQALNADWHADCFRCCECSVSLSHQYYEKDGQLFCKKD	Gtgtgtgcgagctgtggccagaggatctatgacggccagtacctccaggccctgaatgctgactggcatgcagactgcttcaggtgctgcgagtgtagcgtctccctttcacaccagtactacgagaaggatggacagctcttctgcaagaaggac
bos taurus	predicted/checked	XM_615252				VCASCGQRIYDGQYLQALNADWHADCFRCCECSASLSHQYYEKDGQLFCKKD	GTGTGTGCGAGCTGCGGCCAGAGGATCTACGATGGCCAGTACCTCCAGGCCCTGAATGCTGACTGGCACGCAGACTGCTTCAGGTGTTGCGAATGCAGTGCCTCCCTTTCGCACCAGTACTACGAGAAGGATGGGCAGCTCTTCTGCAAGAAGGAC
canis familiaris	blast	x				MCASCGQRIYDGQYLQALNADWHADCFRCCECSASLSHQYYEKDGQLFCKRD	ATGTGTGCGAGCTGCGGCCAGAGGATCTATGATGGCCAGTACCTCCAGGCCCTGAATGCTGACTGGCACGCAGACTGCTTCAGGTGTTGTGAATGCAGTGCCTCCCTCTCACACCAATACTACGAGAAGGATGGACAGCTCTTCTGCAAGAGGGAC
pan troglodytes	predicted/checked					VCASCGQRIYDGQYLQALNADWHADCFRCCDCSASLSHQYYEKDGQLFCKKD	GTGTGTGCAAGCTGCGGCCAGAGGATCTATGATGGCCAGTACCTCCAGGCCCTGAACGCGGACTGGCACGCAGACTGCTTCAGGTGTTGTGACTGCAGTGCCTCCCTGTCGCACCAGTACTATGAGAAGGATGGGCAGCTCTTCTGCAAGAAGGAC
ciona intestinalis	***	***	***	***	***	not found
ciona savignyi	***	***	***	***	***	not found
				LIMK 1 LIM 2
ORGANISM	note	Acc. Nr.	EST	genomic location	Exon number	Aa	DNA
homo sapiens	call	D26309			2	SCHGCSEQITKGLVMVAGELKYHPECFICLTCGTFIGDGDTYTLVEHSKLYCGHC	Tcctgccatgggtgctctgagcaaatcaccaagggactggttatggtggctggggagctgaagtaccaccccgagtgtttcatctgcctcacgtgtgggacctttatcggtgacggggacacctacacgctggtggagcactccaagctgtactgcgggcactgc
danio rerio	blast	DQ679229.				CHGCSEPISTGLIMVAGEQKYHPECFSCLSCGAFIGDGDTYALVERSKLYWGHC	TGCCACGGCTGCTCTGAGCCAATCAGCACCGGCCTCATCATGGTCGCTGGAGAGCAGAAGTATCACCCAGAGTGCTTCAGCTGTCTGAGCTGTGGAGCGTTCATCGGTGACGGAGACACGTACGCTCTGGTGGAGAGATCCAAACTGTACTGGGGCCACTGT
c. elegans	***	***	***	***	***	not found
drosophila melanogaster	call	NM_078584				ACQQCMAVITGPVMVAGEHKFHPECFCCTACGSFIGEGESYALVERSKLYCGQC	Gcctgtcagcagtgtatggccgttatcaccggacccgtaatggtcgccggcgagcacaaattccatccggagtgcttctgctgcacggcatgcggctccttcatcggcgagggcgaatcgtacgcccttgtcgagcgttcgaagctctattgtggccagtgc
anopheles gambiae	named	XM_320802				CCQQCSQFISGPAMFAGDHKFHPECFRCESCKVFIGDRESYALLERSKLY	tgctgccagcagtgctcgcagtttatctccggaccggcgatgtttgccggcgatcacaagttccatccggaatgctttcggtgtgaatcgtgcaaagtgttcatcggcgacagggaatcgtacgcactgctggaacgctccaagctgtac
xenopus tropicalis	blast	x				MCQGCSENITKGLVM VAGEHKYHPECFMCSRCKAYIGDGETYALVERSKLYW	ATGTGCCAAGGCTGTTCTGAAAATATCACCAAAGGCCTAGTCATGGTAGCAGGGGAGCACAAGTACCACCCAGAATGCTTCATGTGCTCCCGATGTAAAGCTTACATTGGGGATGGAGAGACATATGCCCTGGTGGAAAGATCCAAGCTTTATTGG
xenopus laevis	call	AB001469				MCQGCSENITKGLVMVAGEHKYHPECFMCSRCKAYIGDGETYALVERSKLYCGPC	atgtgccaaggctgttctgaaaatatcaccaaaggcctagtcatggtagcg301ggggagcacaagtaccacccagaatgcttcatgtgttcccgctgtaaagcttacatcggt361gatggagaaacatatgccctggtggagagatccaagctctactgcgggccttgt
gallus gallus	call	AB073752				LCHGCAEQITKGLVMVAGEQKYHPECFSCLNCRAFIGDGDTYALVERSKLYCGHC	ctgtgccacggctgcgccgagcagatcaccaaagggctggtcatggtggccggggagcagaagtaccaccccgagtgcttcagctgcctcaattgccgcgcgttcatcggggatggggacacctatgcgctggtggagcgctccaagctgtactgtgggcactgc
tetraodon	blast	x				CHGCNDPIATGLIMVAGEQKYHPECFTCLNCRTFIGDGDTYALVERSKLYWGHC	TGCCACGGCTGCAACGACCCCATCGCCACCGGCCTCATCATGGTTGCAGGAGAGCAGAAGTATCACCCAGAATGTTTCACTTGTCTGAACTGCCGGACGTTCATCGGTGACGGAGACACCTACGCTTTGGTGGAGAGGTCCAAACTCTACTGGGGTCACTGT
fugu	blast					CHGCNDPIATGLIMVAGEQRYHPECFTCLNCRTFIGDGDTYALVERSKLYC	TGCCATGGCTGCAACGATCCAATCGCCACCGGCCTCATCATGGTCGCAGGAGAGCAGAGGTACCACCCAGAATGTTTCACCTGTCTGAACTGCCGAACTTTCATCGGTGACGGAGACACATACGCTTTGGTGGAGAGGTCGAAACTCTACTGT
mus musculus	call	NM_010717			2	SCHGCSEHITKGLVMVAGELKYHPECFICLACGNFIGDGDTYTLVEHSKLYCGQC	Tcttgccacgggtgctccgagcacatcaccaaagggctggtcatggtggctggggagctgaagtaccaccctgagtgtttcatctgcctcgcctgtggaaacttcattggcgatggggacacctacacactggtggagcactccaagctgtactgtggccagtgc
bos taurus	predicted/checked	XM_615252				SCHGCSEHITKGLVMVAGELKYHPECFICLTCGTFIGDGDTYTLVEHSKLY	TCTTGCCACGGATGCTCAGAGCACATCACCAAGGGGCTGGTCATGGTGGCCGGGGAGCTGAAATATCACCCCGAATGCTTCATCTGCCTCACATGTGGAACCTTCATCGGTGACGGGGACACCTACACTCTGGTGGAGCACTCCAAGCTGTAC
canis familiaris	blast	x				ACHGCSEHITKGLVMVAGELKYHPECFICLTCGTFIGDGDTYTLVEHSKLYCSGHC	GCCTGCCACGGGTGCTCGGAGCACATCACCAAGGGGCTGGTCATGGTGGCTGGGGAGCTGAAATACCACCCCGAGTGCTTCATCTGCCTCACGTGCGGAACCTTCATCGGTGACGGAGACACCTACACGCTGGTGGAGCACTCCAAGCTGTACTGCAGCGGGCACTGC
pan troglodytes	predicted/checked					SCHGCSEQITKGLVMVAGELKYHPECFICLTCGTFIGDGDTYTLVEHSKLYCGHC	TCCTGCCATGGGTGCTCTGAGCAAATCACCAAGGGACTGGTTATGGTGGCTGGGGAGCTGAAGTACCACCCCGAGTGTTTCATCTGCCTCACGTGTGGGACCTTTATCGGTGACGGGGACACCTACACGCTGGTGGAGCACTCCAAGCTGTACTGCGGGCACTGC
ciona intestinalis	blast		gi|19455075|dbj|AV965379.1|			KCKDCDVIITGPIMIAGVYRFHPECFKCRVCMSFISDGDLYGLVCSPNKFHIFCHVC
ciona savignyi	blast/predicted					RCKTCYVIITGPIVIAGLHRYHPECFKCVECTRCISDGDRYALVQDSTKLRLFCNSC
				Pkinase domain
ORGANISM	note	Acc. Nr.	EST	genomic location	Exon number	Aa	DNA
homo sapiens	call	D26309				LIHGEVLGKGCFGQAIKVTHRETGEVMVMKELIRFDEETQRTFLKEVKVMRCLEHPNVLKFIGVLYKDKRLNFITEYIKGGTLRGIIKSMDSQYPWSQRVSFAKDIASGMAYLHSMNIIHRDLNSHNCLVRENKNVVVADFGLARLMVDEKTQPEGLRSLKKPDRKKRYTVVGNPYWMAPEMINGRSYDEKVDVFSFGIVLCEIIGRVNADPDYLPRTMDFGLNVRGFLDRYCPPNCPPSFFPITVRCCDLDPEKRPSFVKLEHWL	ctcatccacggggaggtgctgggcaagggctgcttcggccaggctatcaaggtgacacaccgtgagacaggtgaggtgatggtgatgaaggagctgatccggttcgacgaggagacccagaggacgttcctcaaggaggtgaaggtcatgcgatgcctggaacaccccaacgtgctcaagttcatcggggtgctctacaaggacaagaggctcaacttcatcactgagtacatcaagggcggcacgctccggggcatcatcaagagcatggacagccagtacccatggagccagagagtgagctttgccaaggacatcgcatcagggatggcctacctccactccatgaacatcatccaccgagacctcaactcccacaactgcctggtccgcgagaac…
danio rerio	blast	DQ679229.				LIHGEVLGTGCFGQAIKVTHRETGEVMVMKELIRFDEETQRTFLKEVKVMRCLDHPNVLKFIGVLYKDKRLNFIAEYIKGGTLRDIIKNMDSNYPWGQRVSFAKDIASGMAYLHSMNIIHRDLNSHNCLVRENKSVVVADFGLSRLMVEDRSVERRKADRRKRYTVVGNPYWMAPEMIHGSGKSYDEKVDLFSFGIMLCEVIIGRVNADPDYLPRALDFGLNTAVFLEEHCPADCPAAFFPIAALCCDLDAEKRSEH	CTGATCCATGGAGAGGTGCTGGGCACAGGCTGCTTCGGACAAGCCATCAAGGTCACGCACAGAGAGACTGGTGAGGTGATGGTGATGAAGGAGCTCATCCGCTTTGATGAGGAGACACAGAGGACTTTCCTCAAAGAGGTGAAGGTGATGCGCTGTCTGGATCATCCTAATGTGCTGAAGTTCATCGGTGTCCTCTACAAAGACAAGAGGCTGAACTTCATCGCGGAGTACATCAAAGGAGGAACACTGAGAGACATCATCAAGAACATGGACAGTAATTACCCGTGGGGGCAGAGAGTGAGCTTTGCTAAGGACATCGCCTCTGGGATGGCGTATCTGCACTCCATGAACATCATCCATCGAGACCTGAACTCACACAACTGTCTGGTCAGAGAGAAT…
c. elegans	***	***	***	***	***	not found
drosophila melanogaster	call	NM_078584				LVIGEKLGEGFFGKVFKVTHRQSGEVMVLKELHRADEEAQRNFIKEVAVLRLLDHRHVLKFIGVLYKDKKLHMVTEYVAGGCLKELIHDPAQVLPWPQRVRLARDIACGMSYLHSMNIIHRDLNSMNCLVREDRSVIVADFGLARSVDAPRLPSGNMTPGGYGSGANSDAPMSPSGTLRRSKSRQRRQRYTVVGNPYWMAPEMMKGLKYDEKVDVFSFGIMLCEIIGRVEADPDFMPRNSDFSLNQQEFREKFCAQCPEPFVKVAFVCCDLNPDMRPCFETLHVWL	ctggttataggagagaagctaggcgagggcttctttggcaaggttttcaaggtgacccaccgtcagagcggcgaggtgatggtcctcaaagaactgcatcgtgcggatgaggaagcgcaaaggaatttcatcaaggaagtggccgttctccgtttgctggaccatcggcatgtgctcaaattcattggtgttctgtacaaggataagaaactgcacatggtcacggagtacgtggccggtggttgtctcaaggagctgatccacgatccagcccaagtactcccttggccccagcgcgtccgcttggccagggatattgcgtgcggcatgagctatctgcactcgatgaacatcatccatcgcgatttgaactcaatgaattgcctggtccgtgaagat…
anopheles gambiae	named	XM_320802				LVQGELLGKGFFGQVFKVTHRVTQEVMVLKELYRVDEEAQKNFLKEVAVLRSLSHHNVLRFIGVLYKDKKLHLVTEFIPGGSLKELIHDSGLPLSWAQRISFARDISSGMSYLHSMNIIHRDLNSLNCLVRENGTVIVADFGLARIIKQPLISTTAYEKPRRQRYTVVGNPYWMAPEMMRGNKYDEKVDIFSFGIMLCEIIGRVQADPDYLPRLPDFGLNEKVFREKFCGQCPEPFYKIAFLCCDLNPDKRPPFHVLQGWL	ctggtgcagggtgagctgctcgggaagggtttcttcggccaggtgttcaaagtgacgcatcgcgtaacgcaagaggtaatggtgctgaaggaactgtaccgcgtcgacgaggaggcgcagaaaaacttcctcaaggaggttgccgtgctgcggtcgctgtcgcaccacaacgtgctccgctttatcggtgtgctgtacaaggacaaaaagcttcacctggtgacggagttcatcccgggcggatcgctgaaggagctgatacacgattccgggttgccgctgagctgggcgcagcggatctcttttgcgcgcgatatttccagcggcatgagctacctgcactcgatgaacatcatccatcgggatttgaactcgctcaactgtttggtgcgcgagaac…
xenopus tropicalis	blast	x	CX910452			LMPGEVLGRGCFGQAIKVTHRVTGEVMVMKELIRFDEETQRTFLKEVKVMRCLEHPNVLKFIGVLYKDKRLNFITEYIPGGTLRRVIKSMDAHYPWNQRVSFARDIAAGMTYLHSMNIIHRDLNSHNCLVREDGSLVVADFGLARLVTDETRDLRKDRRKRYTVVGNPYWMAPEMINGRSYDESVDVFSCGIVICEVIIGRVNADPDYLPRTMDFGLNVRAFLDRFCPPNCPPGFFPSAVLCCDLDPEKR	CTTATGCCAGGAGAGGTGCTGGGAAGGGGATGCTTTGGTCAAGCTATAAAGGTTACTCACCGGGTGACTGGGGAAGTGATGGTAATGAAGGAGTTAATTAGGTTTGATGAAGAAACACAAAGAACCTTCTTAAAAGAGGTGAAGGTGATGAGGTGCTTGGAGCACCCCAATGTGCTGAAGTTTATTGGAGTGCTATACAAAGACAAAAGGCTAAATTTTATCACTGAGTACATCCCAGGTGGAACCTTGCGCAGAGTTATAAAGAGCATGGATGCACACTACCCATGGAACCAGAGGGTTAGCTTTGCCAGAGACATTGCAGCTGGAATGACATATCTTCATTCTATGAATATTATCCACCGGGACTTGAACTCTCATAATTGTCTTGTGCGTGAGGAT…
xenopus laevis	call	AB001469				LIPGEVLGRGCFGQAIKVTHRVTGEVMVMKELIRFDEETQRTFLKEVKVMRCLEHPHVLKFIGVLYKDKRLNFITEYIPGGTLRRVIKSMDTHCPWNQRVSFARDIAAGMTYLHSMNIIHRDLNSHNCLVREDGGLVVANFGLSRLIPEETRDLRKDRRKRYTVVGNPYWMAPEMINGRSYDESVDVFSFGIVICEIIGLVNADPDYLPRTMDFGLNVRAFLDRFCPPNCPPGFFPSAVLCCDLDPEKRPRFSQLQLWL	ctcatcccaggagaggtgttgggcaggggatgctttggtcaagctataaaggttacgcaccgggtgactggggaagtgatggtaatgaaggaattaattaggtttgatgaggaaacacaaagaaccttcttaaaagaggtgaaggtgatgcgatgcttggagcacccccatgtgttgaagtttattggagtactatacaaggacaagaggctaaactttattactgagtacatcccaggtgggaccttgcgcagagttataaagagcatggatacgcattgcccatggaaccagagggtcagttttgccagagacattgcagctggaatgacatatcttcattctatgaatattatccaccgggatttgaactctcataactgtcttgtacgtgaggat…
gallus gallus	call	AB073752				LIHGEVLGKGCFGQAIKVTHRETGEVMVMKELIRFDEETQRTFLKEVKVMRCLEHPNVLKFIGVLYKEKRLNFITEYIKGGTLRGLIKSMDSHYPWSQRVSFAKDIAAGMAYLHSMNIIHRDLNSHNCLVRENKSVVVADFGLARLMVDEKNQPEHLQNLKKPDRKKRYTVVGNPYWMAPEMINGRSYDEKVDIFSFGIVLCEIIGRVSADPDYLPRTTDFGLNVRGFLERYCPPACPPSFFPIAACCCDLDPEKRPSFSKLEQWL	ctgatccatggcgaggtgctgggcaagggctgcttcggccaggccatcaaggtgacgcacagggaaacgggcgaggtgatggttatgaaggagctgatccgctttgatgaggagacgcagaggaccttcctcaaagaggtgaaggtgatgcgctgcctggagcaccccaacgtgctgaagttcatcggagtgctttacaaggagaagcggctcaacttcatcactgagtacataaaggggggcaccttgcggggcctcatcaagagcatggacagccactacccctggagccagcgggtcagcttcgccaaagacattgctgctggcatggcctacctgcactccatgaacatcatccaccgcgacctcaactcccacaactgcctggtgcgggagaac…
tetraodon	blast	x				LIHGEVLGKGCFGQAIKVTHRETGEVMVMKELIRFDEDTQKAFQKEVKVLRCLDHPNVLKFIGVLYKDKRLNFITEYIKGGTLGEIIKKMDSNFPWNLRVSFATDIAAGMAYLHSMNIIHRDLNSFNCLVQEDNTVVVADFGLSRFMVHDAHEEMLSVGTVSGLKKHDRRKRYTVVGNPYWMAPEMINGKVYDEKVDIFSFGIVLCEIIGRVNADPDYLPRAMDYGLDVSGFLEHYCPPDCPPAFFPIAALCCDLDADKRPGF	CTCATCCACGGAGAGGTGCTGGGAAAGGGCTGCTTCGGGCAGGCCATCAAGGTGACCCACAGAGAGACAGGCGAGGTGATGGTCATGAAAGAACTCATTCGTTTTGATGAAGACACGCAGAAGGCATTCCAGAAGGAGGTGAAGGTGTTGCGTTGCCTCGATCATCCCAACGTGCTCAAGTTCATCGGGGTCCTCTACAAGGACAAGAGACTCAACTTCATCACAGAGTACATCAAGGGCGGCACTTTGGGGGAAATTATCAAGAAAATGGACAGCAACTTTCCCTGGAACCTGAGGGTCAGCTTTGCCACCGACATAGCTGCTGGGATGGCATATCTACATTCCATGAACATCATCCACAGAGACCTGAACTCGTTCAACTGTCTGGTACAAGAGGAC…
fugu	blast					LIHGEVLGRGCFGQAIKVTHRETGEVMVMKELIRFDEETQKAFQKEVKVLRCLDHPNVLKFIGVLYKDKRLNFITEYIKGGTLGEIIKKMDSNFPWNLRVSFATDIAAGMAYLHSMNIIHRDLNSFNCLVQEDNTVVVADFGLSRFMSQDAHEDMLSLGTVSGLKKHDRRKRYTVVGNPYWMAPEMINGKIYDERVDIFSFGIVLCEIIGRVNADPDYLPRAMDYGLDVSGFLEHYCPPDCPPAFFPIAALCCDLDADKR	CTCATCCACGGAGAGGTGCTGGGAAGGGGCTGCTTCGGGCAGGCCATCAAGGTGACCCACAGAGAGACAGGGGAGGTGATGGTCATGAAAGAACTGATTCGTTTTGATGAAGAGACACAAAAAGCATTCCAGAAGGAGGTGAAGGTGTTGCGTTGCCTTGATCATCCCAACGTGCTCAAGTTCATCGGGGTTCTCTACAAGGACAAGAGACTCAACTTCATCACAGAATACATAAAGGGCGGCACTTTAGGGGAAATCATCAAGAAAATGGACAGCAACTTTCCCTGGAACTTGAGGGTCAGTTTTGCCACTGACATAGCTGCTGGGATGGCATATCTACATTCCATGAACATAATCCACAGAGACCTGAACTCATTCAACTGTCTTGTACAAGAGGAC…
mus musculus	call	NM_010717				LIHGEVLGKGCFGQAIKVTHRETGEVMVMKELIRFDEETQRTFLKEVKVMRCLEHPNVLKFIGVLYKDKRLNFITEYIKGGTLRGIIKNMDSQYPWSQRVSFAKDIASGMAYLHSMNIIHRDLNSHNCLVRENRNVVVADFGLARLMIDEKNQSEDLRSLKKPDRKKRYTVVGNPYWMAPEMINGRSYDEKVDVFSFGIVLCEIIGRVNADPDYLPRTMDFGLNVRGFLDRYCPPNCPPSFFPITVRCCDLDPEKRPSFVKLEQWL	ctcatccatggggaagtgctgggcaagggctgttttggccaggccatcaaggtgacacaccgagaaacaggcgaggtgatggtgatgaaggaacttatccggtttgatgaggagacccagaggacattcctcaaggaggtaaaggtcatgcgctgcctggagcaccctaacgtgctcaagttcatcggagtgctctacaaggacaagcggctaaacttcatcacagagtacatcaagggcggcaccctgcggggcatcatcaagaacatggacagccagtacccgtggagtcagagggtcagctttgccaaggacattgcatcagggatggcctacctccattcgatgaacatcatccaccgagacctcaactcccacaactgtctggtccgtgagaac…
bos taurus	blast	x				LIHGEVLGKGCFGQAIKVTHRETGEVMVMKELIRFDEETQRTFLKEDSQYPWSQRVSFAKDIASGMAYLHSMNIIHRDLNSHNCLVRENKNVVVADFGLARLMVDEKTQPEDLRSLKKPDRKKRYTVVGNPYWMAPEMINGRSYDEKVDVFSFGIVLCEIIGRVNADPDYLPRTMDFGLNVRGFLDRYCPPNCPPSFFPITVRCCDLDPEKRPSFVKLEQWL	CTCATCCATGGGGAGGTGTTGGGCAAAGGCTGCTTCGGCCAGGCCATCAAGGTGACGCACCGAGAGACGGGCGAGGTGATGGTGATGAAGGAGCTGATCCGCTTTGACGAGGAGACCCAGCGGACATTCCTCAAGGAGGACAGTCAGTACCCCTGGAGTCAGAGGGTGAGCTTTGCCAAGGACATCGCTTCTGGGATGGCCTACCTCCACTCCATGAACATCATCCACCGGGACCTCAACTCCCACAACTGCCTGGTTCGCGAGGCCTACCTCCACTCCATGAACATCATCCACCGGGACCTCAACTCCCACAACTGCCTGGTTCGCGAGGCCTACCTCCACTCCATGAACATCATCCACCGGGACCTCAACTCCCACAACTGCCTGGTTCGCGAGAAC…
canis familiaris	blast	x				LIHGEVLGKGCFGQAIKVTHRETGEVMVMKELIRFDEETQRTFLKEVKVMRCLEHPNVLKFIGVLYKDKRLNFITEYIKGGTLRDIIKSMDSQYPWTQRVSFAKDIASGMIIHRDLNSHNCLVRENKNVVVADFGLARLMVEEKTQPGGLRSIKKSDRKKRYTVVGNPYWMAPEMINGRSYDEKVDVFSFGIVLCEIIGRVNADPDYLPRTMDFGLNVRGFLDRYCPPNCPPSFFPITVRCCDLDPEKRPSFMKLEQWL	CTCATCCATGGGGAGGTGTTGGGCAAAGGCTGCTTCGGCCAGGCCATCAAGGTGACACACCGGGAGACAGGCGAAGTGATGGTGATGAAGGAACTGATCCGGTTTGATGAAGAGACCCAGAGGACGTTCCTCAAGGAGGTAAAGGTCATGAGATGCCTGGAGCACCCTAACGTGCTCAAGTTCATCGGAGTGCTCTACAAGGACAAGAGGCTCAACTTCATCACAGAGTACATCAAGGGGGGTACCCTCCGGGACATCATCAAGAGTATGGACAGCCAGTACCCGTGGACTCAGAGGGTGAGCTTTGCCAAGGATATCGCTTCAGGGATGATTATCCACCGGGACCTGAACTCACACAACTGCCTGGTCCGAGAGAACAAGAACGTGGTGGTGGCTGAC…
pan troglodytes	predicted/checked					LIHGEVLGKGCFGQAIKVTHRETGEVMVMKELIRFDEETQRTFLKEVKVMRCLEHPNVLKFIGVLYKDKRLNFITEYIKGGTLRGIIKSMDSQYPWSQRVSFAKDIASGMAYLHSMNIIHRDLNSHNCLVRENKNVVVADFGLARLMVDEKTQPEGLRSLKKPDRKKRYTVVGNPYWMAPEMINGRSYDEKVDVFSFGIVLCEIIGRVNADPDYLPRTMDFGLNVRGFLDRYCPPNCPPSFFPITVRCCDLDPEKRPSFVKLEHWL	CTCATCCACGGGGAGGTGCTGGGCAAGGGCTGCTTCGGCCAGGCTATCAAGGTGACACACCGTGAGACAGGTGAGGTGATGGTGATGAAGGAGCTGATCCGGTTCGACGAGGAGACCCAGAGGACGTTCCTCAAGGAGGTGAAGGTCATGCGATGCCTGGAACACCCCAACGTGCTCAAGTTCATCGGGGTGCTCTACAAGGACAAGAGGCTCAACTTCATCACTGAGTACATCAAGGGCGGCACGCTCCGGGGCATCATCAAGAGCATGGACAGCCAGTACCCATGGAGCCAGAGAGTGAGCTTTGCCAAGGACATCGCATCAGGGATGGCCTACCTCCACTCCATGAACATCATCCACCGAGACCTCAACTCCCACAACTGCCTGGTCCGCGAGAac…
ciona intestinalis	blast		BW309793			LILGEVLGQGFFGRAIKVTHRDSGEVMVLKVLNSLDEDVEKSFLKEVKVLRNLNHPNVLRFIGVLYQNKRLNIITEFVECGTLKDVISNMDEPLPWQHRTRIARDIASGMAYLHSMQVIHRDLNSGNCFMKEDGTAVVADFGLARVLPKSTSLGRRKRYTVVGTPYWMAPEMVFSTYYDERVDVFSYSIVLCEVIGRVEADPDFLPRNHDFGLAVVSFHSKFCTECPPFLFALAARSSSLNPDERPSFQTLETWL
ciona savignyi	blast					LILGEVLGQGFFGKAIKVSHRDTGEVMVLKVLNSLDEEIEKSFLKEVKVLRNLSHPNVLHFIGVLYQDKRLNIITEFAECGTLKGLISNMAEQLSWRHRTRIARDIASGMAYLHSMQVIHRDLNSANCFIRENGMIVVADFGLARVLPKSTSMGRRKRYTVVGTPYWMAPEILYYNSYDERVDVFSFSIVLCEIIGRVEADPDFLPRDNDFGLSVVAFHKKFCSECPPFLFALAAQSSSMVPDERPSFQMMEAWL

## Sheet: LIMK2
				LIMK2 PDZ
ORGANISM	note	Acc. Nr.	EST	genomic location	Exon number	Aa	DNA
homo sapiens	call	NM_005569.				GRRGFSVSVESACSNYATTVQVKEVNRMHISPNNRNAIHPGDRILEINGTPVRTLRVEEVEDAISQTSQTLQLLIEHDP	ggcaggcggggcttctccgtgtccgtggagagtgcctgctccaactacgccaccactgtgcaagtgaaagaggtcaaccggatgcacatcagtcccaacaatcgaaacgccatccaccctggggaccgcatcctggagatcaatgggacccccgtccgcacacttcgagtggaggaggtggaggatgcaattagccagacgagccagacacttcagctgttgattgaacatgacccc
danio rerio	named	BC076525				GKRGFSVSVIRDCTSAIASVQVKEVRGMHISPEVRNAIHVGDRILEINGLPVTSLIEEEVEDLIHRTSQTLQLLMEYDP	ggcaaaagaggcttctctgtcagcgtgattagagactgcaccagtgccattgccagcgtccaggttaaagaggtcagagggatgcatattagtcctgaggttcggaatgccatccatgttggggaccgaatcctggagatcaatggactcccagtgacatccctgatagaggaagaggtggaggacctcatccatcggaccagtcagacactgcagctgctaatggaatatgatcca
c. elegans	***	***	***	***	***	not found
drosophila melanogaster	***	***	***	***	***	not found
xenopus tropicalis	blast	x				GNRGFSVSRENMQVTQVSTENLNLLHQGDRILEINGSPVTTLSSKEADDLLCSTDRTLQLLIEHNP	GGCAATAGGGGTTTCTCTGTGTCAAGAGAGAACATGCAGGTCACACAGGTCAGCACAGAAAATTTGAATTTACTGCACCAGGGAGACCGCATTCTGGAAATTAATGGATCCCCCGTCACCACACTGAGCTCAAAGGAGGCTGATGATTTGCTTTGCTCAACAGACCGGACCTTACAGCTTCTAATAGAACACAATCCC
xenopus laevis	call	AB038517				GKRGFSVSAKNMQVTQVSAKNWNLLHLGDRILEINGSPVGTLNSNEADDLLCSTNRTLQLLIEHNP	ggcaagaggggtttctctgtgtcagcaaagaacatgcaggtcacacaggtcagtgcaaaaaattggaacttgctgcacctgggagaccgcattctggagattaatggatcccctgtcggcacactaaactcaaatgaggctgacgatttgctttgctcaacaaaccggaccctacagcttctaatagagcacaatccc
gallus gallus	call	NM_205115				GKRGFSVSVEGGCSSYATGVQVKEVNRMHISPDVRNAIHPADRILEINGAPIRTLQVEEVEDLIRKTSQTLQLLIEHDP	ggcaagaggggcttctctgtgtctgttgagggcggctgctccagctatgccactggcgtccaagtgaaggaagttaacaggatgcacatcagcccagatgtccgaaatgccatccaccctgcagatcgtatcctggaaattaatggagctcccattcgtacattacaggtggaggaggtggaggacttgattcgcaagacaagccagacacttcagctgctgatagagcatgaccct
tetraodon	blast	x				GKRGLSVSVMRDVNGTASVQVKEVRGMLLSPEVRNAIHVGDRILEINGLSVGSMMEAEVDDLIHCTSHTLHLLIEYDP	GGGAAGAGGGGCCTGTCTGTGTCCGTCATGAGGGACGTCAACGGCACAGCCAGCGTCCAAGTCAAGGAAGTGAGAGGGATGCTTCTCAGTCCGGAGGTGCGGAACGCCATCCATGTTGGGGACAGGATCCTGGAGATTAACGGTCTTTCTGTTGGGTCGATGATGGAGGCAGAGGTGGACGACCTGATTCACTGCACCAGTCACACCCTGCACCTGCTGATAGAATACGACCCA
fugu	blast					GKRGLSVSVMRDVNGTASVQVKEVRGMLLSPEVRNAIHVGDRILEINGLPVGTMMEAEVDDLIHCTSHTLQLLIEYDP	GGCAAGAGGGGCCTGTCCGTCTCGGTGATGAGGGACGTCAACGGCACGGCGAGCGTCCAAGTCAAGGAAGTCAGAGGGATGCTTCTTAGTCCAGAGGTGCGGAACGCCATCCACGTTGGGGACAGGATCCTGGAGATTAACGGTCTTCCTGTTGGGACAATGATGGAGGCGGAGGTGGATGATCTTATTCACTGCACCAGTCACACCCTGCAGCTCCTGATAGAATATGACCCA
mus musculus	call	BC007129			3	CRRGFSVTVESASSNYATTVQVKEVNRMHISPNNRNAIHPGDRILEINGTPVRTLRVEEVEDAIKQTSQTLQLLIEHDP	tgtagacgcggcttctcggtgactgtggaaagtgcctcttctaactatgccaccaccgttcaagtgaaagaggtcaaccggatgcacatcagtcccaacaaccgaaatgccatccaccctggggaccgcatcttggagatcaatgggacccctgtccgtactctgcgagtagaggaggtggaggatgcaataaagcagacaagccagacacttcagctgctgattgaacatgaccct
bos taurus	call	BT021656				GRRGFSVSVESACSNYATTVQVREVNRMHISPNNRNAIHPGDRILEINGAPVRTLRVEEVEDAISQTTQTLQLLIEHDP	ggcaggcggggcttctccgtgtccgtggagagtgcctgctcaaactacgccaccaccgtgcaagtgagagaggtcaaccggatgcacatcagtcctaacaaccgaaacgccatccaccctggggaccgcatcctggagatcaatggggcccccgtgcgcacgctccgcgtggaggaggtggaggacgccattagccagacgacccagacactgcagctcctgattgaacacgacccc
canis familiaris	predicted/checked	XM_543489				GRRGFSVSVESACSNYATTVQVKEVNRLHISPNNRNAIHPGDRILEINGTPVRTLRVEEVEDAISQTSQTLQLLIEHDP	GGCAGACGGGGCTTCTCGGTGTCCGTGGAAAGCGCCTGCTCCAACTATGCCACCACTGTGCAAGTAAAAGAGGTCAACCGGTTGCACATCAGTCCCAACAACCGCAATGCCATCCACCCTGGGGACCGCATCCTAGAGATCAATGGGACCCCTGTCCGCACACTCCGAGTGGAAGAGGTGGAGGATGCGATTAGCCAGACAAGCCAGACGCTTCAGCTCTTGATTGAACACGATCCT
pan troglodytes	blast					GRRGFSVSVESACSNYATTVQVKE VNRMHISPNNRNAIHPGDRILEINGTPVRTLRVEE VEDAISQTSQTLQLLIEHDP	GGCAGGCGGGGCTTCTCCGTGTCCGTGGAGAGTGCCTGCTCCAACTACGCCACCACTGTGCAAGTGAAAGAGGTCAACCGGATGCACATCAGTCCCAACAATCGCAATGCCATCCACCCTGGGGACCGCATCCTGGAGATCAATGGGACCCCCGTCCGCACACTTCGAGTGGAGGAGGTGGAGGATGCAATTAGCCAGACGAGCCAGACACTTCAGCTGTTGATTGAACATGACCCC
				LIMK2 LIM 1
ORGANISM	note	Acc. Nr.	EST	genomic location	Exon number	Aa	DNA
homo sapiens	call	NM_005569.				RCPGCGDHIAPSQIWYRTVNETWHGSCFRCSECQDSLTNWYYEKDGKLYCPKD	Aggtgtccaggctgtggggaccacattgctccaagccagatatggtacaggactgtcaacgaaacctggcacggctcttgcttccggtgttcagaatgccaggattccctcaccaactggtactatgagaaggatgggaagctctactgccccaaggac
danio rerio	named	BC076525				ACTGCGGRIQDAFHVKVLQDAWHNSCFQCSVCFDLLTNWYFEKEGRLFCHKH	gcgtgcacgggctgtggcgggaggattcaggacgcttttcatgtgaaggttcttcaagacgcctggcacaactcatgctttcagtgttctgtctgctttgatctcctgaccaactggtactttgagaaagaggggaggctgttctgtcacaaacac
c. elegans	***	***	***	***	***	not found
drosophila melanogaster	***	***	***	***	***	not found
xenopus tropicalis	blast	x				not present
xenopus laevis	call	AB038517				not present
gallus gallus	call	NM_205115				RCLGCGDLIAAGQRLYRMVNEAWHISCFRCSECQDPLTNWYYEKDGKLYCHKD	Agatgcctgggatgtggggacctcattgctgctggtcagcgcctctacaggatggttaatgaagcttggcatatttcctgtttccggtgttctgaatgccaggatcccctcacgaactggtactatgagaaagatgggaagctgtattgccacaaagac
tetraodon	blast	x				CAGCQGKIQDSFQTTVFQETWHNDCFQCSVCSDHLTNWYYEKDGKLYCRKH	TGTGCAGGCTGTCAAGGTAAAATACAGGACTCATTCCAAACAACAGTCTTCCAGGAGACCTGGCACAACGACTGCTTTCAGTGTTCCGTGTGCTCCGACCACCTGACCAACTGGTACTATGAGAAGGATGGGAAGCTGTACTGTCGTAAACAC
fugu	blast					CAGCGGKMQDAFQTKVFQDTWHNDCFQCSVCSDHLTNWYYEKDGKLYCRKH	TGTGCGGGTTGTGGGGGGAAAATGCAGGACGCGTTTCAAACGAAAGTCTTCCAGGACACCTGGCACAACGATTGCTTTCAGTGTTCCGTGTGCTCTGACCACCTGACCAACTGGTACTATGAAAAGGACGGGAAGCTGTACTGCCGTAAACAC
mus musculus	call	BC007129			2	RCRGCGTYVPLSQRLYRTANEAWHGSCFRCSECQESLTNWYYEKDGKLYCHKD	aggtgtcggggctgtggcacctatgttcccctgagccagaggctctataggactgccaatgaagcctggcatggctcctgcttccggtgttccgaatgccaggaatccctcaccaactggtactatgagaaggatgggaagctgtactgccacaaggac
bos taurus	call/checked	BT021656				RCQGCGDYVAPNQRLYRTVSEAWPTSCFRCSECQDSLTNWYYEKDGKLYCHKD	AGGTGTCAGGGCTGTGGAGACTATGTCGCTCCAAACCAGAGGTTGTACAGGACCGTCAGCGAAGCCTGGCCCACCTCCTGCTTCCGGTGTTCTGAATGCCAGGATTCCCTCACCAACTGGTACTATGAGAAGGATGGGAAGCTGTACTGCCACAAGGAC
canis familiaris	predicted/checked	XM_543489				RCRGCGDHVAPSQRWYRTVNEAWHSSCFRCSECQDSLTNWYYEKDGKLYCHKD	AGGTGTCGGGGCTGTGGGGACCATGTTGCTCCAAGCCAGAGGTGGTACAGGACTGTCAACGAAGCCTGGCATAGCTCCTGCTTCCGGTGTTCAGAATGCCAGGATTCCCTCACGAACTGGTACTATGAGAAGGATGGGAAGCTTTACTGCCACAAGGAC
pan troglodytes	blast					RCPGCGDHIAPSQIWYRTVNETWHGSCFRCSECQDSLTNWYYEKDGKLYCPKD	AGGTGTCCAGGCTGTGGGGACCACATTGCTCCAAGCCAGATATGGTACAGGACTGTCAACGAAACCTGGCACGGCTCTTGCTTCCGGTGTTCAGAATGCCAGGATTCCCTCACCAACTGGTACTATGAGAAGGATGGGAAGCTCTACTGCCCCAAGGAC
				LIMK2 LIM 2
ORGANISM	note	Acc. Nr.	EST	genomic location	Exon number	Aa	DNA
homo sapiens	call	NM_005569.				FCHGCSLLMTGPFMVAGEFKYHPECFACMSCKVIIEDGDAYALVQHATLYCGKC	Ttctgtcatgggtgctccctgctgatgacagggccttttatggtggctggggagttcaagtaccacccagagtgctttgcctgtatgagctgcaaggtgatcattgaggatggggatgcatatgcactggtgcagcatgccaccctctactgtgggaagtgc
danio rerio	named	BC076525				LCHGCSLLMTGPAMVAGDYKYHPECFVCLSCRVVIEDRDTYALVERTKLYCGKC	ttgtgccatggctgctcactgcttatgacgggacctgccatggtggcaggagactataaataccaccccgaatgctttgtgtgtttgagctgcagggtggtgattgaagatagagacacctatgccttagtggaacgtacaaaactttactgtggtaaatgc
c. elegans	***	***	***	***	***	not found
drosophila melanogaster	***	***	***	***	***	not found
xenopus tropicalis	blast	x				QCLSCSLRLTGPAMVVSHYKFHPECFSCSGCKAMIGEGESFSLVQGTALYCGPC	CAGTGCCTCAGCTGCAGCCTGCGTCTGACAGGACCTGCTATGGTCGTTTCTCATTACAAGTTCCATCCTGAATGCTTCTCATGTTCTGGCTGCAAAGCAATGATTGGGGAGGGAGAATCCTTTAGCCTAGTGCAGGGGACAGCATTGTACTGTGGTCCATGT
xenopus laevis	call	AB038517				QCLSCSLCLTGPAMVVSHYKFHPECFSCSGCKAMIGEGESFSLVQGTALYCGPC	caatgcctcagctgcagcctgtgtctgacaggacctgctatggtcgtttctcattacaagttccaccctgaatgcttctcatgttctggctgcaaagcaatgattggggagggtgaatcctttagcctggtgcaggggacagcattgtactgtggtccatgt
gallus gallus	call	NM_205115				SCHGCSLLMTGPVMVAGEYKYHPECFACMSCKVIIEDGDTYALVQHSTLYCGKC	tcttgccatggctgctctctgctgatgactggacctgtgatggtggctggagaatacaagtatcaccctgagtgctttgcttgtatgagctgcaaagtgatcattgaagatggggacacttacgcactggtgcagcattccactctctactgtggaaaatgc
tetraodon	blast	x				LCHGCSLLMTGPAMVAGEHKYHPECFVCLSCKVVIEDRDTYALVERSKLYCGKC	CTCTGTCACGGCTGCTCGCTTCTCATGACCGGACCCGCCATGGTAGCCGGAGAGCACAAGTACCACCCCGAGTGCTTCGTGTGTTTGAGCTGCAAGGTGGTGATCGAAGACCGGGATACGTACGCCCTGGTGGAGCGATCCAAACTCTACTGTGGAAAGTGT
fugu	blast					LCHGCSLLMTGPAMVAGEHKYHPECFVCLSCKVVIEDRDTYALVERSKLY	CTCTGTCACGGCTGCTCGCTCCTCATGACCGGCCCCGCCATGGTAGCCGGAGAGCACAAGTACCACCCCGAGTGCTTTGTGTGTTTGAGCTGCAAGGTGGTGATTGAAGACCGGGATACGTACGCCCTGGTGGAACGATCCAAACTATAC
mus musculus	call	BC007129			3	FCHGCSLLMTGPAMVAGEFKYHPECFACMSCKVIIEDGDAYALVQHATLYCGKC	Ttctgccatgggtgctccctgctgatgacggggccagccatggtggctggggagtttaagtaccacccagagtgctttgcctgcatgagttgcaaggtgatcattgaggatggagatgcatatgccctggtgcagcacgctacactctactgtgggaagtgc
bos taurus	call	BT021656				FCHGCSLLMTGPVMVAGEFKYHPECFACMSCKVIIEDGDAYALVQHATLYCGKC	ttctgccacggatgctctctgttgatgacggggcccgtcatggtggccggggagttcaagtaccacccagagtgcttcgcctgtatgagctgcaaggtgatcatcgaggatggggacgcatacgccctggtgcagcacgccaccctctactgtgggaagtgc
canis familiaris	predicted/checked	XM_543489				FCHGCSLMMTGPVMVAGEFKYHPECFACMSCKVIIEDGDAYALVQHTTLYCGKC	TTCTGCCATGGGTGTTCTCTGATGATGACAGGGCCCGTCATGGTGGCCGGGGAGTTCAAGTACCACCCAGAGTGCTTTGCCTGTATGAGCTGCAAGGTGATCATTGAGGATGGGGATGCATATGCCCTGGTGCAGCACACCACCCTCTACTGCGGAAAGTGC
pan troglodytes	blast					FCHGCSLLMTGPFMVAGEFKYHPECFACMSCKVIIEDGDAYALVQHATLYGKC	TTCTGTCATGGGTGCTCCCTGCTGATGACAGGGCCTTTTATGGTGGCTGGGGAGTTCAAGTACCACCCAGAGTGCTTTGCCTGTATGAGCTGCAAGGTGATCATTGAGGATGGGGATGCATATGCACTGGTGCAGCATGCCACCCTCTACGGGAAGTGC
				Pkinase domain
ORGANISM	note	Acc. Nr.	EST	genomic location	Exon number	Aa	DNA
homo sapiens	call	NM_005569.				LIHGEVLGKGFFGQAIKVTHKATGKVMVMKELIRCDEETQKTFLTEVKVMRSLDHPNVLKFIGVLYKDKKLNLLTEYIEGGTLKDFLRSMDPFPWQQKVRFAKGIASGMAYLHSMCIIHRDLNSHNCLIKLDKTVVVADFGLSRLIVEERKRAPMEKATTKKRTLRKNDRKKRYTVVGNPYWMAPEMLNGKSYDETVDIFSFGIVLCEIIGQVYADPDCLPRTLDFGLNVKLFWEKFVPTDCPPAFFPLAAICCRLEPESRPAFSKLEDSFEALSLYL	ctaatccatggggaggtcctggggaagggcttctttgggcaggctatcaaggtgacacacaaagccacgggcaaagtgatggtcatgaaagagttaattcgatgtgatgaggagacccagaaaacttttctgactgaggtgaaagtgatgcgcagcctggaccaccccaatgtgctcaagttcattggtgtgctgtacaaggataagaagctgaacctgctgacagagtacattgaggggggcacactgaaggactttctgcgcagtatggatccgttcccctggcagcagaaggtcaggtttgccaaaggaatcgcctccggaatggcctatttgcactctatgtgcatcatccaccgggatctgaactcgcacaactgcctcatcaagttggacaag…
danio rerio	named	BC076525				LIHGEILGKGFFGQAIKVTHKATGEVMVMKELIRCDEETQKTFLKEVKVMRSLDHTHVLKFIGVLYKDKRLNLITEFIEGGTLKDFIRDTDSFPWEQRVSFAKSIASGMAYLHSMSIIHRDLNSHNCLVKLDNTVVVADFGLSRLIMEDKVKQPPPDKPTNKKRLFRRIDRKKRYTVVGNPYWMAPEMLNGKRYDEKVDIFSFGIVLCEIIGQVYADPECLPRTLDFGLNVRTFIEKFLPEHCPPAFFALAVACCDLTPDNRPAFQKLEDCF	ctcatccatggagaaatccttggcaaaggcttctttggacaggccattaaggtgacccataaagccactggtgaggtgatggtcatgaaagagctgatccgctgtgatgaagagacacagaaaacgttcctaaaggaggtaaaagtgatgagaagtcttgatcacacacacgttttgaagttcatcggggttttgtacaaggacaagcgtcttaatctgataacagagttcattgagggaggcactcttaaggatttcatccgagacacggactcattcccatgggaacagagagttagttttgcaaagagcattgcatctggaatggcatatctgcattcaatgagcatcatacatcgagatctcaactctcacaattgcctggtcaaactggacaac…
c. elegans	***	***	***	***	***	not found
drosophila melanogaster	***	***	***	***	***	not found
xenopus tropicalis	blast	x	CX793561			LLHGEELGKGFFGRAIKVTHRATGRVMVMKELIQFDEQTQKNFLTEVKVMRSLDHPNVLRFIGVLYKDGRLNLLTEFIECGTLKDYLRADYCPWQQKVSFAKDIACGMAYLHSMSIIHRDLNSHNCLIKLDGTTVVADFGLSRLIVEEKPLPAPDRPPTKKRTLRKNNRKKRYTVVGNPYWMAPEMLNGKDYDEKVDIFSFGIVLCEIIGQVYADPDCLPRTLDFGLNVRLFWEKFVPKDCPPGFFPLATSCCHLEPDQR	CTGCTGCATGGAGAGGAACTGGGGAAGGGCTTCTTTGGACGTGCTATTAAGGTGACACACAGAGCAACTGGGAGGGTAATGGTCATGAAAGAATTAATACAATTTGATGAACAGACACAGAAAAATTTCTTAACCGAGGTAAAGGTCATGCGTTCTCTGGATCACCCCAATGTGCTGCGATTTATTGGGGTTCTCTACAAGGATGGTAGATTAAACCTATTGACTGAGTTCATTGAGTGTGGAACGCTGAAGGATTACCTGCGAGCGGATTACTGTCCCTGGCAACAGAAAGTCTCATTTGCTAAGGATATTGCATGTGGAATGGCATATCTCCATTCTATGAGCATCATCCACAGAGACCTAAACTCACACAACTGCCTCATTAAACTGGATGGGACA…
xenopus laevis	call	AB038517				LLHGEELGKGFFGRAIKVTHRATGRVMVMKELIQFDEQTQKNFLTEVKVMRSLDHPNVLRFIGVLYKDSRLNLLTEFIECGTLKDYLRADYCTWQKKVSFAKDIACGMAYLHSMSIIHRDLNSHNCLIKLDGTAVVADFGLSRLIVEEKPLPPPDRPPTKKRTLGKNNRKKRYTVVGNPYWMAPEMLNGKDYDEKVDIFSFGIVLCEIIGQVYADPDCLPRTLDFGLNVRLFWDKFVPKDCPPGFFPLATSCCHLEPDRRPDFPHLHDAL	ttactgcatggagaggaactggggaagggtttctttggacgtgccattaaggtgacacacagagcaactggaagggttatggtcatgaaggaattaatacaatttgacgaacagacacagaaaaattttctaacagaggtaaaggtcatgcgttctctggatcaccccaatgtgctgcgatttattggggttctctacaaggatagtagattaaacctattgacagagtttatagagtgtggaactctgaaggattacctgcgagcggattactgtacctggcaaaagaaagtctcctttgctaaggatattgcatgtggaatggcatatctccattctatgagcattattcacagagacctaaactctcacaactgcctcattaaactggatgggaca…
gallus gallus	call	NM_205115				LIHGEVLGKGFFGQAIKVTHKATGKVMVMKELIRCDEETQKTFLTEVKVMRSLDHPNVLKFIGVLYKDKKLNLLTEYIEGGTLKDFLRNADPFPWQQKVSFAKGIASGMAYLHSMCIIHRDLNSHNCLIKLDKTVVVADFGLSRLIVEERKKPTLEKPSAKKRTLRKSDRKKRYTVVGNPYWMAPEMLNGQSYDETVDIFSFGIVLCEIIGQVYADPDCLPRTLDFGLNVKLFWEKFVPADCPPAFFPLAAICCRLEPESRPPFSKLEDSF	ctcattcatggagaagtactaggaaaaggattttttggacaagcaatcaaggtgactcacaaagcaacaggaaaggtgatggtgatgaaagagctgattcgctgtgatgaggaaacacagaagacttttttgacagaggtgaaagtgatgcgcagcctggatcaccccaatgtgctgaagttcattggtgtactgtacaaggacaagaagctcaatctcctcactgagtacatcgagggtggcaccctgaaggacttcctccgcaatgcggacccgtttccctggcagcagaaggtcagctttgccaaaggaattgcctctggaatggcttacttgcactccatgtgcatcattcacagagacctgaattcacataactgcctaatcaagttggataag…
tetraodon	blast	x				LFHGEVLGKGFFGQAIKVTHKATGEVMVMKELIRCDEETQKTFLKEVKVMRCLDHPHVLRFIGVLYKDKRLNLITEFIEGGTLKDFIRDTDPFPWEQRVSFAKSIASGMAYLHSMSIIHRDLNSHNCLVKLDNTVVVADFGLSRLIVEDKVKPPPEKPSNKKRMFRRSDRKKRYTVVGNPYWMAPEMLNGKRYDEKVDVFSFGIVLCEIIGKVYADPECLPRTQDFGLNIGKFVEKFLPEDCPPAFFPLTVACCDLAPDNRPSFQKLED	CTGTTCCACGGGGAGGTCCTGGGGAAGGGCTTCTTTGGACAGGCCATCAAAGTGACTCACAAAGCCACAGGGGAGGTGATGGTGATGAAGGAGCTGATCCGCTGCGACGAGGAGACGCAGAAAACCTTCTTGAAGGAGGTCAAAGTCATGCGATGCCTCGATCACCCGCACGTGCTGAGGTTCATCGGCGTGCTCTACAAGGACAAGAGGCTCAATCTAATCACCGAGTTCATCGAAGGAGGCACTCTCAAAGACTTCATCAGAGACACGGATCCGTTTCCGTGGGAGCAGAGAGTGAGCTTTGCAAAGAGCATCGCTTCAGGCATGGCTTACCTTCATTCCATGAGCATCATCCACAGAGACCTCAACTCCCACAACTGCCTGGTTAAACTGGACAAC…
fugu	blast					LIHGEILGKGFFGQAIKVTHKATGEVMVMKELIRCDEETQKTFLKEVKVMRCLDHPHVLRFIGVLYKDKRLNLITEFIEGGTLKDFIRDTDPFPWEQRVSFAKSIASGMAYLHSMSIIHRDLNSHNCLVKLDNTVVVADFGLSRLVVEDKVKPPPEKPSNKKRMFRRSDRKKRYTVVGNPYWMAPEMLNGKRYDEKVDIFSFGIVLCEIIGKVYADPECLPRTQDFGLNIGKFVEKFLPEDCPPAFFPLTVACCDLAPDNRPSFQKLED	CTCATCCATGGGGAGATCCTGGGAAAAGGCTTCTTTGGACAGGCCATCAAAGTGACTCATAAAGCCACAGGGGAGGTGATGGTGATGAAGGAGCTAATCCGCTGTGACGAGGAGACGCAGAAGACTTTCTTGAAGGAGGTCAAAGTCATGCGATGCCTCGATCACCCCCACGTTCTGAGGTTCATCGGCGTTCTCTACAAGGACAAGAGGCTCAATTTAATAACCGAGTTCATTGAAGGAGGCACTCTCAAGGACTTCATCAGAGACACTGATCCGTTTCCATGGGAGCAAAGAGTGAGCTTTGCTAAGAGCATTGCCTCAGGCATGGCTTACCTTCATTCCATGAGCATCATCCACAGAGACCTCAACTCTCACAACTGCCTGGTTAAACTGGACAAC…
mus musculus	call	BC007129				LIHGEVLGKGFFGQAIKVTHKATGKVMVMKELIRCDEETQKTFLTEVKVMRSLDHPNVLKFIGVLYKDKKLNLLTEYIEGGTLKDFLRSVDPFPWQQKVRFAKGISSGMAYLHSMCIIHRDLNSHNCLIKLDKTVVVADFGLSRLIVEERKRPPVEKATTKKRTLRKSDRKKRYTVVGNPYWMAPEMLNGKSYDETVDVFSFGIVLCEIIGQVYADPDCLPRTLDFGLNVKLFWEKFVPTDCPPAFFPLAAICCKLEPESRPAFSKLEDSF	ctgatccacggggaggtcctggggaagggcttctttgggcaggccatcaaggtgactcacaaagccacaggcaaagtgatggtcatgaaggagttgatccgctgtgatgaggaaacccagaagactttcctgactgaggtgaaagtgatgcggagcctggaccaccctaatgtgctcaagttcatcggagttctgtacaaggacaagaagctgaatctgctgaccgagtacatcgagggaggcacactcaaagacttcctgcgcagtgtggacccgttcccctggcaacagaaggtcaggtttgccaaaggcatctcctctggaatggcctatttacactccatgtgcatcatccaccgggacctgaactcacacaactgtctcatcaaattggacaag…
bos taurus	predicted/checked	XM_591234				LIHGEVLGKGFFGQAIKVTHKATGKVMVMKELIRCDEETQKTFLTEVKVMRSLDHPNVLKFIGVLYKDKKLNLLTEYIEGGTLKDFLRDPFPWQQKVRFAKGIASGMAYLHSMCIIHRDLNSHNCLIKLDKTVVVADFGLSRLIVEERKKPPVEKATTKKRTLRKSDRKKRYTVVGNPYWMAPEMLNGKSYDETVDVFSFGIVLCEIIGQVYADPDCLPRTLDFGLNVKLFWEKFVPEECPPAFFPLAAICCRLEPESRPAFSKLEDFF	CTGATCCACGGCGAGGTCCTGGGGAAGGGCTTCTTCGGGCAGGCCATCAAGGTGACGCACAAAGCCACGGGCAAAGTGATGGTCATGAAGGAGCTGATCCGGTGTGATGAGGAGACACAGAAGACTTTTCTAACTGAGGTGAAGGTGATGCGCAGCCTGGACCACCCCAACGTGCTCAAGTTCATCGGCGTACTGTACAAGGACAAGAAGCTGAACCTGCTGACGGAGTACATCGAAGGGGGCACGCTGAAGGACTTCCTGCGCGACCCGTTCCCCTGGCAGCAGAAGGTCAGGTTTGCCAAAGGCATCGCCTCTGGAATGGCCTATTTGCATTCCATGTGTATCATCCACCGGGATCTGAACTCGCACAACTGCCTCATCAAGCTGGGAAAGAGCTAC…
canis familiaris	predicted/checked	XM_543489				LIHGEVLGKGFFGQAIKVTHKATGKVMVMKELIRCDEETQKTFLTEVKVMRSLDHPNVLKFIGVLYKDKKLNLLTEYIEGGTLKDFLRSVDPFPWQQKVRFAKGIASGMAYLHSMCIIHRDLNSHNCLIKLDKTVVVADFGLSRLIVEERKKPPTEKATSKKRTLRKNDRKKRYTVVGNPYWMAPEMLNGKSYDETVDVFSFGIVLCEIIGQVYADPDCLPRTLDFGLNVKLFWEKFVPTDCPPAFFPLAAICCKLEPESRPAFSKLEDSFEALSLYL	CTGATCCACGGGGAGGTCCTGGGGAAGGGCTTCTTTGGGCAGGCCATAAAGGTAACACACAAAGCCACGGGCAAAGTGATGGTCATGAAGGAGTTAATTCGGTGTGATGAGGAAACACAGAAGACTTTTCTGACTGAGGTGAAGGTGATGCGCAGCCTGGACCACCCCAATGTGCTCAAGTTCATTGGTGTGCTTTACAAGGACAAGAAGCTGAACCTGTTGACAGAGTACATCGAGGGGGGCACACTGAAGGACTTCCTGCGCAGTGTGGACCCGTTTCCCTGGCAGCAGAAGGTCAGATTTGCCAAAGGCATCGCCTCTGGAATGGCCTATTTGCACTCCATGTGCATCATCCACCGGGATCTGAACTCACACAACTGCCTTATCAAGCTGGACAAG…
pan troglodytes	blast					LIHGEVLGKGFFGQAIKVTHKATGKVMVMKELIRCDEETQKTFLTEVKVMRSLDHPNVLKFIGVLYKDKKLNLLTEYIEGGTLKDFLRSMDPFPWQQKVRFAKGIASGMAYLHSMCIIHRDLNSHNCLIKLDKTVVVADFGLSRLIVEERKRPPTEKATTKKRTLRKNDRKKRYTVVGNPYWMAPEMLNGKSYDETVDIFSFGIVLCEIIGQVYADPDCLPRTLDFGLNVKLFWEKFVPTDCPPAFFPLAAICCRLEPESRPAFSKLEDSFEALSLYL	CTAATCCATGGGGAGGTCCTGGGGAAGGGCTTCTTTGGGCAGGCTATCAAGGTGACACACAAAGCTACGGGCAAAGTGATGGTCATGAAAGAGTTAATTCGATGTGATGAGGAGACCCAGAAAACTTTTCTGACTGAGGTGAAAGTGATGCGCAGCCTGGACCACCCCAATGTGCTCAAGTTCATTGGTGTGCTGTACAAGGATAAGAAGCTGAACCTGCTGACAGAGTACATTGAGGGGGGCACACTGAAGGACTTTCTGCGCAGTATGGATCCGTTCCCCTGGCAGCAGAAGGTCAGGTTTGCCAAAGGAATCGCCTCCGGAATGGCCTATTTGCACTCTATGTGCATCATCCACCGGGATCTGAACTCGCACAACTGCCTCATCAAGTTGGACAAG…

[truncated: 9 more sheets: tungus, EAT-1, Unidentified, Cnidaria, Eptatretus bergeri, Petromyzon marinus, Leucoraja erinacea, Branchiostoma floridae, Ciona Int.]
